# Supplementary material for: The combination therapy of isomucronulatol 7-O-beta-glucoside (IMG) and CEP-9722 targeting ferroptosis-related biomarkers in non-small cell lung cancer (NSCLC)
Source: BMC Pulm Med. 2023 May 11;23:162. doi: 10.1186/s12890-023-02445-0 (PMC10173508; doi:10.1186/s12890-023-02445-0)
Supplement: Supplementary file 9 — Additional file 9: Table S1. The COX analysis results of 369 genes associated with NSCLC. [file 12890_2023_2445_MOESM9_ESM.xlsx]

## Sheet: TableS1The COX analysis results
id	HR	z	95%CI	pvalue
SLC2A5	3.27	3.06	1.53-6.97	0
CDCA8	4.44	3.52	1.94-10.18	0
SLC2A1	3.99	3.43	1.81-8.79	0
CDC20	4.51	3.56	1.97-10.32	0
KIF2C	2.77	2.72	1.33-5.77	0.01
AK4	3.76	3.29	1.71-8.29	0
DEPDC1	2.74	2.69	1.31-5.7	0.01
EPHX4	3.14	2.96	1.47-6.71	0
COL11A1	4.89	3.75	2.13-11.2	0
VTCN1	2.27	2.25	1.11-4.64	0.02
IQGAP3	2.83	2.78	1.36-5.91	0.01
AIM2	2.07	2.04	1.03-4.16	0.04
NUF2	3.07	2.9	1.44-6.56	0
TNFSF4	2.83	2.78	1.36-5.91	0.01
LAMC2	2.53	2.48	1.21-5.27	0.01
ASPM	4.51	3.56	1.97-10.34	0
KIF14	3.81	3.32	1.73-8.39	0
UBE2T	3.75	3.28	1.7-8.27	0
CHI3L1	2.1	2.08	1.04-4.22	0.04
LAMB3	2.81	2.75	1.35-5.84	0.01
NEK2	2.43	2.43	1.19-4.96	0.01
CENPF	4.72	3.67	2.06-10.81	0
RRM2	2.29	2.28	1.12-4.69	0.02
CENPA	3.28	3.06	1.53-7	0
GALNT14	2.07	2.05	1.03-4.17	0.04
QPCT	3.21	3.01	1.5-6.85	0
NCAPH	3.63	3.2	1.65-8	0
IL1R2	3.76	3.28	1.7-8.27	0
FHL2	3.28	3.07	1.53-7.01	0
BUB1	2.67	2.62	1.28-5.56	0.01
LYPD1	2.51	2.52	1.23-5.13	0.01
TNFAIP6	6.17	4.05	2.56-14.88	0
FAP	2.26	2.29	1.13-4.56	0.02
SPC25	3.72	3.26	1.69-8.2	0
CCL20	2.55	2.49	1.22-5.31	0.01
HJURP	4.56	3.58	1.99-10.45	0
TRPM8	2.33	2.32	1.14-4.76	0.02
KIF15	2.82	2.76	1.35-5.87	0.01
TMEM158	2.09	2.07	1.04-4.21	0.04
SLC12A8	3.2	3.01	1.5-6.84	0
IL20RB	2.12	2.1	1.05-4.26	0.04
PLOD2	4.76	3.69	2.08-10.9	0
CP	2.61	2.56	1.25-5.43	0.01
GPR87	2.66	2.61	1.27-5.53	0.01
TRIM59	2.37	2.37	1.16-4.84	0.02
ARL14	3.15	2.96	1.48-6.73	0
ECT2	3.05	2.88	1.43-6.52	0
LRRC15	2.75	2.7	1.32-5.72	0.01
MELTF	3.03	2.87	1.42-6.48	0
NCAPG	3.22	3.02	1.51-6.88	0
TMPRSS11E	2.31	2.3	1.13-4.71	0.02
CXCL8	3.22	3.02	1.51-6.87	0
CXCL6	2.07	2.04	1.03-4.16	0.04
SPP1	4.8	3.71	2.09-11	0
CENPE	3.82	3.32	1.73-8.41	0
MAD2L1	3.07	2.89	1.44-6.55	0
CCNA2	2.76	2.71	1.33-5.77	0.01
SFRP2	2.84	2.79	1.36-5.92	0.01
FGB	2.23	2.24	1.11-4.48	0.02
NEIL3	3.81	3.32	1.73-8.4	0
CENPU	2.46	2.47	1.2-5.03	0.01
TRIP13	3.79	3.31	1.72-8.34	0
ADAMTS12	3.41	3.17	1.6-7.29	0
GPX8	2.73	2.67	1.31-5.69	0.01
DEPDC1B	4.48	3.55	1.96-10.28	0
CENPK	3.15	2.96	1.47-6.72	0
CCNB1	4.53	3.57	1.98-10.39	0
KIF20A	3.8	3.31	1.72-8.36	0
CDC25C	3.23	3.03	1.51-6.89	0
PTTG1	4.27	3.44	1.87-9.78	0
HMMR	6.74	3.95	2.61-17.38	0
DSP	2.54	2.49	1.22-5.3	0.01
TFAP2A	2.2	2.16	1.08-4.49	0.03
CFB	3.19	3	1.49-6.81	0
TTK	3.73	3.27	1.69-8.22	0
MTFR2	2.55	2.5	1.22-5.32	0.01
FNDC1	3.39	3.16	1.59-7.25	0
TWIST1	2.7	2.66	1.3-5.63	0.01
IGF2BP3	2.66	2.61	1.28-5.53	0.01
ANLN	3.2	3.01	1.5-6.84	0
AKR1B10	2.36	2.35	1.15-4.82	0.02
EZH2	2.3	2.29	1.13-4.7	0.02
LOXL2	2.54	2.56	1.24-5.19	0.01
ADAMDEC1	3.79	3.3	1.72-8.34	0
CDCA2	3.74	3.28	1.7-8.25	0
PBK	5.29	3.71	2.19-12.75	0
IDO1	2.05	2.01	1.02-4.12	0.04
MCM4	3.05	2.87	1.42-6.51	0
SULF1	3.27	3.06	1.53-6.97	0
CCNE2	2.72	2.67	1.31-5.68	0.01
CTHRC1	3.89	3.37	1.77-8.58	0
FAM83A	4.41	3.51	1.93-10.11	0
CCN4	2.87	2.81	1.37-5.97	0
CA9	2.4	2.4	1.18-4.9	0.02
MELK	4.49	3.55	1.96-10.3	0
PSAT1	2.12	2.11	1.05-4.27	0.03
CTSV	3.44	3.19	1.61-7.35	0
RNF183	2.16	2.11	1.06-4.42	0.03
PFKP	3.19	2.99	1.49-6.8	0
ZWINT	3.61	3.18	1.64-7.95	0
CDK1	3.12	2.94	1.46-6.68	0
PLAU	2.73	2.68	1.31-5.69	0.01
KIF11	3.71	3.25	1.68-8.18	0
CEP55	3.24	3.04	1.52-6.93	0
PLPP4	2.89	2.84	1.39-6.02	0
ADAM12	2.15	2.14	1.07-4.32	0.03
MKI67	3.69	3.24	1.68-8.14	0
E2F8	3.18	2.99	1.49-6.8	0
KIF18A	5.26	3.7	2.18-12.68	0
FAM111B	3.8	3.31	1.72-8.36	0
TCN1	2.78	2.73	1.33-5.79	0.01
CDCA5	5.42	3.77	2.25-13.07	0
MMP1	2.36	2.35	1.15-4.82	0.02
MMP12	3.24	3.03	1.52-6.92	0
MMP13	2.36	2.35	1.15-4.82	0.02
HTR3A	4.28	3.44	1.87-9.81	0
TMPRSS4	2.53	2.48	1.22-5.27	0.01
CHEK1	4.54	3.58	1.98-10.39	0
FOXM1	3.77	3.29	1.71-8.32	0
RAD51AP1	4.49	3.55	1.96-10.28	0
CDCA3	4.31	3.45	1.88-9.88	0
STYK1	2.78	2.73	1.33-5.79	0.01
ARNTL2	3.65	3.21	1.66-8.04	0
PTHLH	2.45	2.45	1.2-5	0.01
GALNT6	3.67	3.23	1.67-8.09	0
KRT6A	3.1	2.93	1.45-6.63	0
ESPL1	3.07	2.9	1.44-6.55	0
GPR84	3.28	3.07	1.53-7	0
EPYC	2.43	2.44	1.19-4.97	0.01
GJB2	2.37	2.36	1.16-4.84	0.02
EGLN3	4.73	3.67	2.06-10.85	0
CDKN3	4.6	3.61	2.01-10.54	0
WDHD1	2.84	2.78	1.36-5.91	0.01
DLGAP5	3.81	3.32	1.73-8.39	0
DIO2	3.23	3.03	1.51-6.9	0
AHNAK2	2.77	2.72	1.33-5.78	0.01
GREM1	2.96	2.9	1.42-6.17	0
BUB1B	3.11	2.93	1.45-6.64	0
KNL1	4.31	3.45	1.88-9.88	0
RAD51	3.55	3.14	1.61-7.82	0
PPP1R14D	2.67	2.63	1.28-5.57	0.01
OIP5	5.32	3.72	2.2-12.82	0
NUSAP1	4.35	3.48	1.9-9.98	0
FRMD5	2.46	2.41	1.18-5.14	0.02
C15orf48	2.33	2.33	1.14-4.76	0.02
CCNB2	5.38	3.75	2.23-12.96	0
PCLAF	5.29	3.71	2.19-12.75	0
ITGA11	2.16	2.16	1.07-4.34	0.03
KIF23	3.14	2.96	1.47-6.72	0
FANCI	3.66	3.22	1.66-8.06	0
PRC1	4.48	3.55	1.96-10.28	0
SHCBP1	3.69	3.24	1.67-8.13	0
CDH3	2.98	2.82	1.4-6.37	0
SPAG5	2.33	2.32	1.14-4.76	0.02
CDC6	5.59	3.83	2.32-13.47	0
TOP2A	4.49	3.55	1.96-10.28	0
KIF18B	3.1	2.92	1.45-6.64	0
BRIP1	2.58	2.54	1.24-5.38	0.01
TK1	3.25	3.05	1.52-6.95	0
BIRC5	3.12	2.94	1.46-6.66	0
TYMS	2.27	2.25	1.11-4.64	0.02
NDC80	4.52	3.57	1.97-10.36	0
PMAIP1	3.16	2.97	1.48-6.74	0
SERPINB5	2.23	2.2	1.09-4.55	0.03
KISS1R	2.25	2.23	1.1-4.6	0.03
UHRF1	3.63	3.19	1.65-8	0
MUC16	2.34	2.34	1.15-4.78	0.02
CCNE1	3.78	3.3	1.71-8.33	0
KCNN4	3.62	3.2	1.65-7.98	0
IL4I1	2.79	2.74	1.34-5.82	0.01
PTPRH	2.74	2.69	1.31-5.71	0.01
CST1	2.25	2.22	1.1-4.59	0.03
GINS1	3.81	3.32	1.73-8.4	0
TPX2	3.87	3.36	1.76-8.54	0
SPAG4	4.75	3.68	2.07-10.88	0
MYBL2	3.83	3.33	1.74-8.43	0
UBE2C	5.58	3.83	2.31-13.45	0
CYP24A1	2.36	2.36	1.16-4.82	0.02
AURKA	2.76	2.71	1.32-5.75	0.01
CDC45	5.3	3.72	2.2-12.78	0
KIF4A	3.83	3.33	1.74-8.44	0
SRPX2	2.51	2.53	1.23-5.13	0.01
CENPI	3.83	3.34	1.74-8.44	0
CT83	2.49	2.5	1.22-5.09	0.01
SLC6A8	2.07	2.03	1.03-4.16	0.04
PRDM16	0.48	-2.08	0.24-0.96	0.04
DNALI1	0.27	-3.29	0.12-0.58	0
CYP4B1	0.26	-3.38	0.12-0.56	0
CYP4X1	0.44	-2.27	0.21-0.89	0.02
TAL1	0.44	-2.23	0.22-0.91	0.03
FYB2	0.34	-2.91	0.16-0.7	0
NFIA	0.38	-2.59	0.18-0.79	0.01
LEPR	0.48	-2.08	0.24-0.96	0.04
NEGR1	0.37	-2.69	0.18-0.76	0.01
NTNG1	0.35	-2.78	0.17-0.74	0.01
ATP1A2	0.49	-2.02	0.24-0.98	0.04
DPT	0.33	-2.88	0.15-0.7	0
FMO2	0.38	-2.6	0.18-0.79	0.01
ANGPTL1	0.49	-2.02	0.24-0.98	0.04
HMCN1	0.46	-2.13	0.22-0.94	0.03
PRG4	0.47	-2.1	0.24-0.95	0.04
RGS13	0.33	-2.9	0.15-0.7	0
B3GALT2	0.14	-4.01	0.06-0.37	0
PRELP	0.32	-2.9	0.15-0.69	0
NFASC	0.3	-3.1	0.14-0.64	0
SLC26A9	0.4	-2.53	0.19-0.81	0.01
C1orf116	0.37	-2.67	0.18-0.77	0.01
C4BPA	0.36	-2.7	0.18-0.76	0.01
MTARC2	0.35	-2.79	0.17-0.73	0.01
ALKAL2	0.36	-2.73	0.17-0.75	0.01
PLEKHH2	0.32	-2.94	0.15-0.68	0
SFTPB	0.3	-3.1	0.14-0.64	0
MAL	0.22	-3.62	0.09-0.49	0
AFF3	0.25	-3.42	0.11-0.55	0
ACOXL	0.47	-2.12	0.23-0.95	0.03
EPB41L5	0.3	-3.13	0.14-0.64	0
SCN7A	0.22	-3.55	0.1-0.51	0
NOSTRIN	0.18	-3.79	0.08-0.44	0
CYBRD1	0.32	-2.97	0.15-0.68	0
ZNF385B	0.24	-3.4	0.1-0.54	0
CAVIN2	0.37	-2.68	0.18-0.76	0.01
ACADL	0.49	-2.02	0.24-0.98	0.04
COL4A3	0.38	-2.58	0.18-0.79	0.01
PID1	0.31	-3.04	0.14-0.66	0
RBMS3	0.33	-2.86	0.15-0.71	0
ITGA9	0.31	-3.07	0.14-0.65	0
MYRIP	0.3	-3.1	0.14-0.64	0
CACNA2D2	0.42	-2.4	0.2-0.85	0.02
CACNA1D	0.45	-2.19	0.22-0.92	0.03
ROBO2	0.33	-2.9	0.15-0.69	0
ABI3BP	0.18	-3.8	0.08-0.44	0
LSAMP	0.23	-3.45	0.1-0.53	0
COL6A6	0.48	-2.05	0.24-0.97	0.04
ESYT3	0.31	-3.02	0.15-0.66	0
AGTR1	0.27	-3.27	0.12-0.59	0
CPA3	0.37	-2.67	0.18-0.77	0.01
IGSF10	0.37	-2.69	0.18-0.76	0.01
VEPH1	0.48	-2.06	0.24-0.97	0.04
BCHE	0.26	-3.36	0.12-0.57	0
ATP13A4	0.26	-3.32	0.12-0.58	0
C1QTNF7	0.19	-3.66	0.08-0.47	0
LDB2	0.39	-2.52	0.19-0.81	0.01
SLIT2	0.44	-2.27	0.21-0.89	0.02
LIMCH1	0.41	-2.43	0.2-0.84	0.02
ATP8A1	0.34	-2.89	0.16-0.7	0
FRAS1	0.31	-3.01	0.15-0.67	0
PTPN13	0.26	-3.31	0.12-0.58	0
ADH1B	0.36	-2.76	0.17-0.74	0.01
ADH1C	0.26	-3.34	0.12-0.57	0
NPNT	0.36	-2.75	0.17-0.74	0.01
ANK2	0.42	-2.38	0.21-0.86	0.02
PRSS12	0.32	-3.01	0.16-0.68	0
FAT4	0.39	-2.55	0.18-0.8	0.01
GPM6A	0.32	-2.91	0.15-0.69	0
TPPP	0.47	-2.12	0.23-0.95	0.03
PDZD2	0.43	-2.32	0.21-0.88	0.02
C7	0.43	-2.34	0.21-0.87	0.02
GHR	0.48	-2.06	0.24-0.96	0.04
PDE8B	0.32	-2.92	0.15-0.69	0
FAM81B	0.46	-2.2	0.23-0.92	0.03
CDO1	0.32	-2.94	0.15-0.68	0
GRIA1	0.34	-2.91	0.16-0.7	0
SLIT3	0.32	-2.93	0.15-0.69	0
FGFR4	0.37	-2.67	0.18-0.77	0.01
BTNL9	0.48	-2.09	0.24-0.96	0.04
RNF182	0.26	-3.31	0.12-0.58	0
ID4	0.38	-2.59	0.18-0.79	0.01
ADGRF5	0.36	-2.69	0.18-0.76	0.01
HMGCLL1	0.26	-3.32	0.12-0.58	0
BMP5	0.36	-2.7	0.17-0.76	0.01
COL21A1	0.4	-2.43	0.19-0.84	0.02
ADGRB3	0.36	-2.72	0.17-0.75	0.01
FILIP1	0.38	-2.62	0.18-0.78	0.01
FHL5	0.39	-2.52	0.19-0.81	0.01
FAM184A	0.27	-3.22	0.12-0.6	0
TCF21	0.36	-2.7	0.17-0.76	0.01
MEOX2	0.43	-2.29	0.21-0.89	0.02
INMT	0.42	-2.39	0.2-0.85	0.02
HGF	0.38	-2.58	0.18-0.79	0.01
STEAP4	0.47	-2.09	0.24-0.95	0.04
PDK4	0.49	-2.02	0.24-0.98	0.04
DLC1	0.27	-3.25	0.12-0.59	0
MICU3	0.31	-3.04	0.14-0.66	0
SCARA5	0.48	-2.05	0.24-0.97	0.04
PENK	0.43	-2.35	0.21-0.87	0.02
PREX2	0.19	-3.71	0.08-0.46	0
FABP4	0.43	-2.29	0.21-0.89	0.02
ANGPT1	0.23	-3.49	0.1-0.52	0
COL14A1	0.44	-2.26	0.21-0.9	0.02
IL33	0.45	-2.18	0.22-0.92	0.03
MAMDC2	0.39	-2.52	0.19-0.81	0.01
OGN	0.42	-2.37	0.21-0.86	0.02
PTCH1	0.41	-2.43	0.2-0.84	0.01
PLPPR1	0.44	-2.23	0.22-0.9	0.03
SVEP1	0.26	-3.3	0.12-0.58	0
PAPPA	0.44	-2.25	0.22-0.9	0.02
PTGDS	0.47	-2.11	0.23-0.95	0.03
GDF10	0.37	-2.67	0.18-0.77	0.01
FAM13C	0.45	-2.2	0.22-0.91	0.03
CFAP70	0.47	-2.14	0.23-0.94	0.03
SORBS1	0.44	-2.24	0.22-0.9	0.03
ADRB1	0.18	-3.83	0.07-0.43	0
GFRA1	0.17	-3.89	0.07-0.42	0
ACADSB	0.41	-2.48	0.2-0.83	0.01
MS4A2	0.45	-2.2	0.22-0.92	0.03
FAT3	0.27	-3.29	0.12-0.58	0
PGR	0.44	-2.26	0.21-0.9	0.02
GUCY1A2	0.45	-2.19	0.22-0.92	0.03
ZBTB16	0.27	-3.29	0.12-0.59	0
SCN4B	0.31	-2.99	0.15-0.67	0
SCN2B	0.37	-2.67	0.18-0.77	0.01
PKNOX2	0.42	-2.35	0.21-0.87	0.02
ADAMTS8	0.36	-2.74	0.17-0.75	0.01
CD69	0.38	-2.61	0.18-0.78	0.01
SMCO3	0.43	-2.29	0.21-0.89	0.02
ART4	0.41	-2.46	0.2-0.83	0.01
RERG	0.28	-3.16	0.13-0.62	0
LRRK2	0.37	-2.67	0.18-0.77	0.01
HSD17B6	0.21	-3.64	0.09-0.49	0
WIF1	0.26	-3.34	0.12-0.57	0
ACACB	0.18	-3.83	0.07-0.43	0
CIT	0.28	-3.16	0.13-0.62	0
PLA2G1B	0.38	-2.56	0.18-0.8	0.01
ADGRD1	0.39	-2.57	0.19-0.8	0.01
KL	0.41	-2.42	0.2-0.84	0.02
SMAD9	0.44	-2.27	0.21-0.89	0.02
FREM2	0.32	-2.96	0.15-0.68	0
RGCC	0.42	-2.37	0.21-0.86	0.02
ITGBL1	0.32	-2.91	0.15-0.69	0
FBLN5	0.34	-2.77	0.16-0.73	0.01
CAPN3	0.25	-3.45	0.11-0.55	0
PRTG	0.48	-2.06	0.24-0.96	0.04
ADAMTSL3	0.43	-2.34	0.21-0.87	0.02
NKD1	0.27	-3.29	0.12-0.58	0
RRAD	0.41	-2.44	0.2-0.84	0.01
LRRC36	0.3	-3.08	0.14-0.65	0
ASPA	0.48	-2.08	0.24-0.96	0.04
PER1	0.41	-2.44	0.2-0.84	0.01
MYOCD	0.43	-2.31	0.21-0.88	0.02
MFAP4	0.28	-3.14	0.13-0.62	0
AOC3	0.23	-3.49	0.1-0.52	0
MEOX1	0.38	-2.56	0.18-0.8	0.01
HLF	0.32	-2.94	0.15-0.68	0
ABCA8	0.32	-2.98	0.15-0.67	0
ABCA6	0.38	-2.56	0.18-0.8	0.01
ANKRD29	0.42	-2.37	0.21-0.86	0.02
SETBP1	0.28	-3.16	0.13-0.62	0
CCBE1	0.43	-2.31	0.21-0.88	0.02
CFD	0.36	-2.76	0.17-0.74	0.01
KANK3	0.44	-2.28	0.21-0.89	0.02
ZNF682	0.3	-3.1	0.14-0.64	0
CEACAM8	0.3	-3.09	0.14-0.65	0
BMP2	0.48	-2.07	0.24-0.96	0.04
ADAMTS1	0.39	-2.49	0.19-0.82	0.01
ADARB1	0.39	-2.53	0.19-0.81	0.01
CECR2	0.27	-3.27	0.12-0.59	0
SUSD2	0.48	-2.08	0.24-0.96	0.04
ARHGAP6	0.28	-3.14	0.13-0.62	0
GPM6B	0.42	-2.39	0.2-0.85	0.02
CNKSR2	0.21	-3.69	0.09-0.48	0
TSPAN7	0.2	-3.62	0.08-0.47	0
MAOA	0.37	-2.65	0.18-0.77	0.01
MAOB	0.49	-2.02	0.24-0.98	0.04
RGN	0.37	-2.64	0.18-0.78	0.01
NAP1L2	0.32	-2.93	0.15-0.69	0
GPRASP1	0.22	-3.58	0.1-0.5	0
CHRDL1	0.22	-3.56	0.1-0.51	0
GPC3	0.44	-2.23	0.22-0.91	0.03
FHL1	0.36	-2.73	0.17-0.75	0.01
