# Supplementary material for: The combination therapy of isomucronulatol 7-O-beta-glucoside (IMG) and CEP-9722 targeting ferroptosis-related biomarkers in non-small cell lung cancer (NSCLC)
Source: BMC Pulm Med. 2023 May 11;23:162. doi: 10.1186/s12890-023-02445-0 (PMC10173508; doi:10.1186/s12890-023-02445-0)
Supplement: Supplementary file 10 — Additional file 10: Table S2. The top 20 marker genes of the single cell data of NSCLC. [file 12890_2023_2445_MOESM10_ESM.xlsx]

## Sheet: TableS2The top 20 marker genes 
	p_val	avg_log2FC	pct.1	pct.2	p_val_adj	cluster	gene
1	0	6.37734	0.663	0.124	0	0	CCL5
2	0	6.00474	0.464	0.087	0	0	NKG7	NK
3	0	5.13523	0.831	0.094	0	0	TRAC	T
4	0	4.90625	0.534	0.045	0	0	GZMA
5	0	4.79409	0.805	0.075	0	0	CD3D	T
6	0	4.78462	0.54	0.053	0	0	TRBC1
7	0	4.72593	0.395	0.039	0	0	KLRB1
8	0	4.54159	0.932	0.346	0	0	IL32
9	0	4.38984	0.735	0.051	0	0	CD2
10	0	4.27195	0.683	0.093	0	0	TRBC2
11	0	4.17344	0.289	0.023	0	0	GZMK
12	0	4.0837	0.315	0.026	0	0	GZMH
13	0	3.99761	0.566	0.062	0	0	CD7
14	0	3.94474	0.707	0.038	0	0	CD3E	T
15	0	3.7373	0.304	0.044	0	0	GZMB
16	0	3.52326	0.533	0.104	0	0	CST7
17	0	3.25409	0.315	0.036	0	0	CTSW
18	0	3.11372	0.563	0.044	0	0	LCK
19	0	3.06265	0.425	0.115	0	0	IL7R
20	0	3.04507	0.27	0.016	0	0	CD8A
21	0	6.61823	0.636	0.12	0	1	SCGB3A2
22	0	6.57477	0.349	0.124	0	1	SCGB3A1
23	0	6.30998	0.371	0.135	0	1	SFTPA2
24	0	6.05993	0.359	0.12	0	1	SFTPA1
25	0	6.05182	0.7	0.177	0	1	SFTPB
26	0	5.62454	0.902	0.1	0	1	WFDC2
27	0	5.46828	0.822	0.094	0	1	SLPI
28	0	5.03311	0.916	0.094	0	1	KRT19	epithelial
29	0	4.97602	0.809	0.079	0	1	NAPSA
30	0	4.88245	0.381	0.018	0	1	CXCL14
31	0	4.77232	0.853	0.06	0	1	KRT7
32	0	4.52027	0.916	0.089	0	1	KRT18	epithelial
33	0	4.40165	0.784	0.055	0	1	AGR2
34	0	4.35158	0.877	0.048	0	1	ELF3
35	0	4.31463	0.795	0.035	0	1	SLC34A2
36	0	4.30056	0.872	0.07	0	1	MUC1
37	0	4.2702	0.871	0.045	0	1	CLDN4
38	0	4.17659	0.896	0.071	0	1	KRT8
39	0	3.94894	0.781	0.024	0	1	S100A14
40	5.14e-43	7.13247	0.291	0.354	1.29e-38	1	SFTPC
41	0	7.6453	0.323	0.079	0	2	SPP1
42	0	7.34557	0.524	0.151	0	2	CCL18
43	0	6.65154	0.786	0.259	0	2	APOC1
44	0	6.58324	0.928	0.153	0	2	LYZ	Myeloid cells
45	0	6.4297	0.79	0.144	0	2	C1QA
46	0	6.36089	0.758	0.127	0	2	C1QB
47	0	6.10053	0.773	0.3	0	2	APOE
48	0	5.90331	0.551	0.049	0	2	S100A8
49	0	5.68052	1	0.99	0	2	FTL
50	0	5.47574	0.716	0.053	0	2	C1QC
51	0	5.47036	0.573	0.04	0	2	IL1B
52	0	5.20172	0.952	0.076	0	2	AIF1
53	0	5.19516	0.743	0.184	0	2	CXCL8
54	0	4.76058	0.894	0.36	0	2	CTSB
55	0	4.74946	0.99	0.214	0	2	TYROBP
56	0	4.68538	0.875	0.082	0	2	CD68	Myeloid cells
57	0	4.51763	0.444	0.134	0	2	G0S2
58	0	4.44002	0.581	0.106	0	2	CCL3L3
59	0	4.36862	0.798	0.248	0	2	S100A9
60	0	4.23041	0.495	0.032	0	2	MARCO	Myeloid cells
61	0	7.72506	0.619	0.143	0	3	JCHAIN
62	0	7.69	0.518	0.098	0	3	IGHM	B
63	0	7.53156	0.749	0.348	0	3	IGLC2
64	0	7.51684	0.937	0.584	0	3	IGKC
65	0	7.44565	0.765	0.347	0	3	IGHA1
66	0	7.19899	0.499	0.185	0	3	IGHG1
67	0	7.14225	0.554	0.255	0	3	IGHG3	B
68	0	6.91478	0.501	0.2	0	3	IGLC3
69	0	6.59154	0.461	0.241	0	3	IGHG4
70	0	6.55547	0.287	0.082	0	3	IGHA2	B
71	0	5.34601	0.917	0.032	0	3	CD79A	B
72	0	4.07608	0.591	0.014	0	3	MS4A1
73	0	3.77534	0.551	0.008	0	3	VPREB3
74	0	3.71872	0.335	0.032	0	3	MZB1
75	0	3.48242	0.292	0.006	0	3	AL928768.3
76	0	2.93204	0.533	0.054	0	3	CD79B
77	0	2.7709	0.448	0.009	0	3	TNFRSF13C
78	0	2.73328	0.421	0.024	0	3	BANK1
79	0	2.62183	0.61	0.255	0	3	CD83
80	0	2.54966	0.294	0.025	0	3	DERL3
81	0	11.6409	1	0.08	0	4	TPSB2
82	0	10.79	1	0.022	0	4	TPSAB1
83	0	7.06691	0.971	0.011	0	4	CPA3
84	0	6.28497	0.362	0.005	0	4	CTSG
85	0	5.72663	0.921	0.039	0	4	HPGDS
86	0	5.67877	0.899	0.003	0	4	MS4A2	MAST cell
87	0	5.42106	0.817	0.018	0	4	GATA2	MAST cell
88	0	5.03217	0.841	0.016	0	4	RGS13
89	0	4.69145	0.762	0.113	0	4	HPGD
90	0	4.64325	0.722	0.014	0	4	C1orf186
91	0	4.36047	0.771	0.062	0	4	VWA5A
92	0	4.02716	0.719	0.068	0	4	LTC4S
93	0	4.00635	0.696	0.003	0	4	RP11-354E11.2
94	0	3.9151	0.648	0.003	0	4	SLC18A2
95	0	3.21596	0.503	0.009	0	4	KIT	MAST cell
96	0	3.16945	0.779	0.348	0	4	CD69
97	0	3.13337	0.291	0.015	0	4	AC020571.3
98	0	3.10851	0.51	0.004	0	4	IL1RL1
99	0	3.08056	0.533	0.013	0	4	MAOB
100	0	3.02961	0.958	0.69	0	4	NFKBIA
101	0	8.39807	0.959	0.038	0	5	DCN	fibroblasts
102	0	8.26929	0.894	0.043	0	5	LUM
103	0	8.06911	0.953	0.125	0	5	MGP
104	0	7.6857	0.923	0.03	0	5	COL1A2	fibroblasts
105	0	7.55967	0.813	0.027	0	5	COL3A1
106	0	7.52707	0.861	0.114	0	5	COL1A1	fibroblasts
107	0	7.08829	0.468	0.01	0	5	SFRP2
108	0	6.83594	0.721	0.045	0	5	TAGLN
109	0	6.58378	0.829	0.028	0	5	FBLN1
110	0	6.12874	0.691	0.045	0	5	PTGDS
111	0	6.07198	0.869	0.109	0	5	A2M
112	0	6.06291	0.931	0.017	0	5	BGN
113	0	5.96496	0.932	0.05	0	5	RARRES2
114	0	5.90751	0.639	0.051	0	5	ACTA2
115	0	5.75629	0.911	0.08	0	5	SPARC
116	0	5.69473	0.875	0.009	0	5	MFAP4
117	0	5.57232	0.967	0.136	0	5	IGFBP7
118	0	5.38589	0.921	0.075	0	5	C1S
119	0	5.31057	0.629	0.009	0	5	C7
120	0	5.28837	0.954	0.08	0	5	CALD1
121	0	6.62356	0.89	0.005	0	6	CLDN5	endothelial
122	0	6.12432	0.423	0.004	0	6	ACKR1
123	0	5.72877	0.923	0.008	0	6	RAMP2	endothelial
124	0	5.57979	0.779	0.005	0	6	VWF
125	0	5.54888	0.926	0.063	0	6	GNG11
126	0	5.44681	0.816	0.039	0	6	SPARCL1
127	0	5.23662	0.292	0.003	0	6	FCN3
128	0	5.11893	0.79	0.002	0	6	CLEC14A
129	0	4.92503	0.889	0.153	0	6	IGFBP7
130	0	4.8	0.9	0.112	0	6	CAV1
131	0	4.58833	0.787	0.144	0	6	EPAS1
132	0	4.44364	0.871	0.11	0	6	EGFL7
133	0	4.3368	0.605	0.002	0	6	RAMP3
134	0	4.1745	0.395	0.042	0	6	ENPP2
135	0	4.10476	0.822	0.013	0	6	ECSCR
136	0	4.03147	0.569	0.004	0	6	PLVAP
137	0	3.94541	0.669	0.104	0	6	AQP1
138	0	3.92015	0.861	0.113	0	6	PECAM1	endothelial
139	0	3.91361	0.754	0.219	0	6	TNFSF10
140	0	3.88881	0.599	0.017	0	6	COL4A1
