# Supplementary material for: The combination therapy of isomucronulatol 7-O-beta-glucoside (IMG) and CEP-9722 targeting ferroptosis-related biomarkers in non-small cell lung cancer (NSCLC)
Source: BMC Pulm Med. 2023 May 11;23:162. doi: 10.1186/s12890-023-02445-0 (PMC10173508; doi:10.1186/s12890-023-02445-0)
Supplement: Supplementary file 11 — Additional file 11: Table S3. The correlation of 14 signature genes with drugs. [file 12890_2023_2445_MOESM11_ESM.xlsx]

## Sheet: drug_sensitivity_FRD
Gene	Drug	cor	pvalue
EPHX4	Homoharringtonine	-0.265902	0.0400272
EPHX4	RAPAMYCIN	-0.267345	0.0389195
EPHX4	PYRAZOLOACRIDINE	0.403047	0.00140842
EPHX4	Temsirolimus	-0.279185	0.0307559
EPHX4	LY-294002	-0.376622	0.00301713
EPHX4	5-Fluoro deoxy uridine 10mer	-0.254299	0.0499114
EPHX4	Entinostat	-0.26479	0.0408979
EPHX4	Sonolisib	-0.26519	0.0405828
EPHX4	Everolimus	-0.28714	0.0261176
EPHX4	Pazopanib	-0.316465	0.0137614
EPHX4	Buparlisib	-0.336072	0.00865769
EPHX4	Pictilisib	-0.317869	0.0133249
EPHX4	Hydrastinine HCl	-0.30017	0.0197947
EPHX4	HPI-1	-0.259251	0.0454737
EPHX4	Idelalisib	-0.289014	0.025115
EPHX4	6-(4-pyrimidinyl)-1H-indazole derivative	-0.347652	0.00649447
EPHX4	OSI-027	-0.293682	0.0227582
EPHX4	Copanlisib	-0.288466	0.0254048
EPHX4	PF-04691502	-0.327562	0.0106242
EPHX4	Motesanib	-0.284792	0.0274207
EPHX4	Apitolisib	-0.264275	0.0413073
EPHX4	GSK-2126458	-0.259438	0.0453122
EPHX4	delanzomib	-0.306182	0.0173485
EPHX4	Pp-242	-0.367173	0.00390396
EPHX4	ZSTK-474	-0.366264	0.00400042
EPHX4	Ixazomib	-0.268695	0.0379064
EPHX4	IPI-145	-0.267321	0.0389378
EPHX4	PF-4989216	-0.260533	0.0443791
EPHX4	AZD-6738 ( R,S-isomer)	-0.256765	0.0476591
EPHX4	PWT-33597	-0.38164	0.00262315
EPHX4	cs-1730	-0.322271	0.012033
EPHX4	AZD-3147	-0.281968	0.0290604
EPHX4	PQR-309	-0.280935	0.0296802
EPHX4	AZD-8835	-0.263249	0.042131
EPHX4	CCT-271850	0.284939	0.0273378
EPHX4	SB-202190	-0.27328	0.0346277
EPHX4	GDC-0339	-0.301389	0.0192766
EPHX4	CC-223	-0.352165	0.00578932
EPHX4	CC-115	-0.260577	0.0443416
EPHX4	PQR-620	-0.29639	0.0214785
EPHX4	BAY-1082439	-0.284605	0.0275266
EPHX4	IPI-549	-0.293224	0.0229805
EPHX4	S-63845	-0.257546	0.0469634
EPHX4	nedisertib	-0.259207	0.0455112
EPHX4	MTX-211	-0.281412	0.0293929
EPHX4	AMG-176	-0.256768	0.0476565
EPHX4	AZD-5991	-0.262214	0.0429764
EPHX4	S-64315	-0.29189	0.0236399
VTCN1	METHOTREXATE	-0.326832	0.0108097
VTCN1	Floxuridine	-0.341775	0.00752448
VTCN1	Hydroxyurea	-0.267444	0.0388446
VTCN1	Acetalax	0.598377	4.4326e-07
VTCN1	Cytarabine	-0.329673	0.0101034
VTCN1	Cladribine	-0.261933	0.0432082
VTCN1	Asparaginase	-0.482706	9.38378e-05
VTCN1	Fludarabine	-0.274674	0.0336788
VTCN1	Teniposide	-0.256949	0.0474943
VTCN1	Etoposide	-0.277071	0.0320979
VTCN1	geldanamycin analog	-0.358751	0.00488113
VTCN1	Idarubicin	-0.293924	0.0226411
VTCN1	MITOXANTRONE	-0.266733	0.0393865
VTCN1	AMONAFIDE	-0.261503	0.0435651
VTCN1	Tanespimycin	-0.278294	0.0313156
VTCN1	Carmustine	-0.259432	0.0453177
VTCN1	Clofarabine	-0.355943	0.00525183
VTCN1	Gemcitabine	-0.316233	0.0138346
VTCN1	Bisacodyl, active ingredient of Viraplex	0.553656	4.46392e-06
VTCN1	Midostaurin	-0.334682	0.00895546
VTCN1	Epothilone B	-0.724	6.28391e-11
VTCN1	LMP-400	-0.285674	0.0269248
VTCN1	AT-13387	-0.328732	0.0103328
VTCN1	Sunitinib	-0.269165	0.037559
VTCN1	pralatrexate	-0.432132	0.000565083
VTCN1	Rigosertib	-0.333362	0.00924641
VTCN1	JNJ-28312141	-0.333884	0.00913051
VTCN1	Amuvatinib	0.284847	0.0273894
VTCN1	GSK-461364	-0.407923	0.00121529
VTCN1	Luminespib	-0.415731	0.000955228
VTCN1	Vismodegib	-0.273478	0.0344912
VTCN1	KX-01	-0.321032	0.0123852
VTCN1	Intedanib	-0.280633	0.0298635
VTCN1	sr 13654	-0.260043	0.0447945
VTCN1	1st Precursor Intermediate to TDP 665759	0.334698	0.00895211
VTCN1	Pipamperone	-0.263621	0.0418312
VTCN1	CYC-116	-0.294146	0.0225343
VTCN1	Voreloxin	-0.339816	0.00789818
VTCN1	CUDC-305	-0.395422	0.00176597
VTCN1	TAK-960 analog	-0.475106	0.000125148
VTCN1	CT-32228	-0.332103	0.00953146
VTCN1	LOR-253	0.318036	0.0132736
VTCN1	AS-703569	-0.359469	0.00479011
VTCN1	BMS-777607	-0.265415	0.040407
VTCN1	SCH-900776	-0.256556	0.0478472
VTCN1	MPC-3100	-0.464655	0.000183945
VTCN1	Ganetespib	-0.509501	3.21508e-05
VTCN1	YK-4-279	-0.255906	0.0484339
VTCN1	Gemcitabine elaidate	-0.353334	0.00561804
VTCN1	PHA-665752	-0.470853	0.000146606
VTCN1	Ixazomib	-0.256528	0.0478719
VTCN1	AZD-2014	0.337959	0.00826732
VTCN1	MLN-0905	-0.539009	8.86404e-06
VTCN1	Momelotinib	-0.327176	0.0107221
VTCN1	VX-944	-0.260916	0.0440562
VTCN1	Pelitrexol	-0.469061	0.000156612
VTCN1	SNX-5422	-0.377626	0.0029344
VTCN1	VX-322	-0.288849	0.025202
VTCN1	LY-2874455	-0.296826	0.0212784
VTCN1	Lestaurtinib	-0.43814	0.000463121
VTCN1	XL-888	-0.446598	0.00034778
VTCN1	PF-4942847	-0.390523	0.00203657
VTCN1	XL-019	-0.327121	0.0107361
VTCN1	B-7100	-0.309335	0.0161724
VTCN1	5-aza-T-dCyd	-0.369398	0.00367665
VTCN1	TAK-632	-0.31739	0.0134723
VTCN1	CP-724714	0.285518	0.0270121
VTCN1	dimethylfasudil	-0.279312	0.0306763
VTCN1	NMS-1286937	-0.267211	0.0390217
VTCN1	JNJ-26483327	0.276669	0.0323586
VTCN1	RX-3117	-0.300928	0.0194711
VTCN1	UMI-77	0.320283	0.0126024
VTCN1	TAK-659 (isomer 1)	-0.298092	0.020706
VTCN1	Selonsertib	0.262676	0.042597
VTCN1	Plinabulin	-0.277054	0.0321087
VTCN1	SAR-20347	-0.316415	0.013777
VTCN1	zanubrutinib	0.307585	0.0168163
VTCN1	S-222611	0.254571	0.0496594
VTCN1	IACS-10759	0.28019	0.030134
SFTPB	Fluphenazine	0.316094	0.0138788
SFTPB	Isotretinoin	0.270517	0.0365743
SFTPB	Paclitaxel	0.258396	0.046216
SFTPB	Elesclomol	0.268428	0.0381054
SFTPB	Valrubicin	0.262358	0.0428583
SFTPB	Oxaliplatin	0.330009	0.0100227
SFTPB	Imiquimod	0.306384	0.017271
SFTPB	JNJ-28312141	-0.303371	0.0184581
SFTPB	Lexibulin	0.280667	0.0298428
SFTPB	ENMD-2076 Precursor	-0.294679	0.0222798
SFTPB	OSI-027	-0.267629	0.038705
SFTPB	Daporinad	0.280742	0.0297973
SFTPB	LOR-253	-0.289403	0.024911
SFTPB	GDC-0152	-0.271475	0.0358894
SFTPB	ARRY-704	-0.25804	0.0465279
SFTPB	P-529	-0.300391	0.0196999
SFTPB	PFI-1	-0.271988	0.035527
SFTPB	GNE-617	0.313782	0.0146295
SFTPB	CUDC-427	-0.285695	0.0269131
SFTPB	cs-1730	-0.262434	0.0427958
SFTPB	TAS-115	-0.264973	0.0407538
SFTPB	ABBV-075	-0.264917	0.0407983
SFTPB	AZD-5153	-0.25507	0.0491986
SFTPB	BLU-285	-0.271549	0.0358367
SFTPB	BMS-986158	-0.269215	0.0375226
SFTPB	SHP-099	-0.323407	0.0117174
SFTPB	PLX-51107	-0.263515	0.0419163
CCL20	Rebimastat	0.589751	7.11093e-07
CCL20	Pimasertib	0.317521	0.0134321
CCL20	PD-0325901	0.349269	0.00623359
CCL20	RO-5126766	0.262036	0.0431234
CCL20	Idelalisib	-0.265236	0.040547
CCL20	TAK-733	0.257972	0.0465875
CCL20	RO-4987655	0.258329	0.0462741
CCL20	IPI-145	-0.289477	0.0248724
CCL20	AZD-8186	-0.263061	0.0422836
CCL20	Afuresertib	-0.326505	0.0108937
CCL20	GSK-2141795	-0.339605	0.0079395
CCL20	AMG-511	-0.255602	0.0487114
CCL20	CCT-251545	-0.275388	0.0332016
CCL20	SB-202190	-0.310811	0.0156456
CCL20	ARQ-092	-0.278261	0.0313365
CCL20	PF-2771	-0.265922	0.0400113
CCL20	M2698	-0.287175	0.0260982
CCL20	ulixertinib	0.274183	0.0340106
CCL20	umbralisib	-0.264473	0.0411495
CCL20	AZD-0364	0.258933	0.0457487
MTF1	AMONAFIDE	-0.267651	0.0386882
MTF1	Ixazomib citrate	0.262014	0.0431413
MTF1	By-Product of CUDC-305	-0.337141	0.00843471
MTF1	PF-04217903	0.285342	0.0271104
MTF1	AZD-5363	0.322552	0.0119541
MTF1	Alectinib	-0.261162	0.0438497
MTF1	GSK-2126458	0.256905	0.047534
MTF1	Ipatasertib	0.263903	0.0416039
MTF1	enantiomer of PF-4176340	0.278537	0.0311617
MTF1	IDH1-Comp 301	0.27926	0.0307091
MTF1	PKM2 (9)	0.322688	0.0119163
MTF1	P-529	0.291147	0.0240137
MTF1	5-aza-T-dCyd	-0.264422	0.0411896
MTF1	CX-5461	-0.348455	0.00636365
MTF1	JNJ-47117096	-0.260272	0.0445999
MTF1	RX-3117	-0.309261	0.0161989
MTF1	SHP-099	0.268782	0.0378417
MTF1	CC-671	-0.308606	0.0164381
MTF1	BOS-172722	-0.28828	0.0255035
MTF1	ARS-1620	0.280085	0.0301984
SPP1	Acetalax	-0.30561	0.0175697
SPP1	Cordycepin	-0.285742	0.026887
SPP1	Ribavirin	-0.275307	0.033255
SPP1	Bisacodyl, active ingredient of Viraplex	-0.326867	0.0108007
SPP1	O-6-Benzylguanine	0.300653	0.019588
SPP1	Gefitinib	0.377475	0.00294673
SPP1	Erlotinib	0.35185	0.00583637
SPP1	Sonolisib	0.257968	0.0465907
SPP1	Lapatinib	0.352315	0.0057671
SPP1	Afatinib	0.284837	0.0273955
SPP1	Veliparib	0.285334	0.027115
SPP1	Adavosertib	0.255775	0.0485535
SPP1	RAF-265	0.386932	0.00225792
SPP1	Bosutinib	0.351825	0.00584011
SPP1	1,9-Pyrazoleanthrone	0.303467	0.0184192
SPP1	TYROTHRICIN	-0.275402	0.0331917
SPP1	Neratinib	0.310535	0.015743
SPP1	Barasertib	-0.26977	0.0371158
SPP1	Sapitinib	0.26349	0.0419364
SPP1	LY-2606368	0.28172	0.0292079
SPP1	Vandetanib	0.327459	0.0106504
SPP1	Rabusertib	0.272416	0.0352267
SPP1	Ibrutinib	0.31487	0.0142721
SPP1	KHK-Indazole	-0.271324	0.0359967
SPP1	BMS-599626	0.372901	0.00334243
SPP1	Dacomitinib	0.290855	0.0241621
SPP1	AEE-788	0.293049	0.0230663
SPP1	CEP-9722	0.430294	0.000600131
SPP1	RG-7112	0.276342	0.0325723
SPP1	GSK-921	-0.309265	0.0161975
SPP1	Milciclib	0.306256	0.01732
SPP1	EXEL-7647	0.298734	0.0204209
SPP1	AZD-6738	0.293937	0.0226347
SPP1	VE-822	0.298918	0.0203397
SPP1	Osimertinib	0.320193	0.0126287
SPP1	RG-7388	0.254782	0.0494638
SPP1	AMG-232	0.273028	0.0348017
SPP1	JNJ-26483327	0.300108	0.0198214
SPP1	SGI-1027	-0.324123	0.0115225
SPP1	EGF-816	0.286423	0.0265099
SPP1	AZD-3759	0.311938	0.0152532
SPP1	LY-3154567	-0.308386	0.0165187
SPP1	SB-202190	0.291885	0.0236424
SPP1	olmutinib	0.347919	0.00645063
SPP1	KPT-9274	-0.278862	0.0309574
SPP1	zanubrutinib	0.333442	0.00922851
SPP1	milademetan	0.261919	0.0432195
SPP1	RG-7741	0.263784	0.0416996
SPP1	TAS-6417	0.353876	0.00554025
ADH1C	Tegafur	0.35463	0.00543345
ADH1C	Pazopanib	-0.361702	0.00451671
ADH1C	BML-277	0.462184	0.00020112
ADH1C	Axitinib	-0.285841	0.0268317
ADH1C	CYC-116	-0.264725	0.0409494
ADH1C	Pluripotin	-0.274234	0.0339761
ADH1C	MK-2461	-0.318166	0.0132341
ADH1C	BAY 61-3606	-0.254257	0.0499512
ADH1C	Enzastaurin	-0.361773	0.00450817
ADH1C	AT-13148	-0.284697	0.0274746
ADH1C	KPT-185	-0.295717	0.0217908
ADH1C	P-529	-0.279773	0.0303904
ADH1C	entosplenitib	-0.26092	0.0440531
ADH1C	GSK-2606414	-0.3006	0.0196109
ADH1C	pyridoclax	-0.335917	0.00869044
ADH1C	olmutinib	-0.396081	0.00173212
ADH1C	A-1331852	0.323342	0.0117354
ADH1C	LXS-196	-0.259759	0.0450374
ADH1C	IACS-8968	-0.267399	0.0388786
ADH1C	IDH-305	-0.26652	0.0395495
CFB	METHOTREXATE	-0.336096	0.00865264
CFB	6-MERCAPTOPURINE	-0.296582	0.0213901
CFB	Vinblastine	-0.348105	0.00642038
CFB	Tamoxifen	-0.389009	0.00212738
CFB	WORTMANNIN	0.267641	0.0386957
CFB	geldanamycin analog	-0.393073	0.00189144
CFB	Tanespimycin	-0.413952	0.00100959
CFB	LY-294002	0.357713	0.00501538
CFB	Alvespimycin	-0.373421	0.00329517
CFB	Belinostat	-0.314792	0.0142974
CFB	AT-13387	-0.259931	0.0448901
CFB	XR-11576	-0.329601	0.0101208
CFB	XR-5944	-0.490589	6.91063e-05
CFB	Pictilisib	0.261666	0.0434298
CFB	Ispinesib	-0.300949	0.0194623
CFB	Sepantronium bromide	-0.296125	0.0216008
CFB	Luminespib	-0.277379	0.0318991
CFB	BI-2536	-0.335826	0.00870984
CFB	IWR-1	0.26921	0.0375256
CFB	AZD-1480	0.282576	0.0287003
CFB	TYROTHRICIN	-0.297615	0.0209201
CFB	Quisinostat	-0.46713	0.000168098
CFB	VINORELBINE	-0.310059	0.0159121
CFB	AMG-900	-0.276458	0.0324962
CFB	Panobinostat	-0.52781	1.46613e-05
CFB	CUDC-305	-0.318201	0.0132235
CFB	By-Product of CUDC-305	-0.367621	0.00385729
CFB	TAK-960 analog	-0.272687	0.0350383
CFB	TAK-901	-0.265199	0.0405757
CFB	Des-fluoro-TAK-960	-0.35771	0.00501578
CFB	TAK Plk inhibitor	-0.383136	0.00251492
CFB	EMD-534085	-0.333529	0.00920929
CFB	SM-406	0.369824	0.0036345
CFB	Ganetespib	-0.29505	0.0221039
CFB	GDC-0152	0.30074	0.0195509
CFB	BMS-387032	-0.294981	0.0221364
CFB	MLN-0905	-0.272752	0.0349931
CFB	Momelotinib	0.29281	0.0231834
CFB	VX-944	-0.332667	0.00940296
CFB	Rocilinostat	-0.464215	0.000186898
CFB	TAK-960	-0.578447	1.29444e-06
CFB	SAR-245409	0.296281	0.021529
CFB	ARQ-621	-0.349246	0.00623716
CFB	ARRY-520 Isomer A	-0.364464	0.00419746
CFB	XL-888	-0.285985	0.026752
CFB	PF-4942847	-0.305937	0.0174431
CFB	R-306465	-0.328297	0.0104404
CFB	BMS-863233	0.262853	0.0424532
CFB	Telatinib	0.290145	0.0245259
CFB	AZD-8186	0.262647	0.0426215
CFB	CO-1686	0.312558	0.0150409
CFB	spebrutinib	0.423471	0.000748055
CFB	dimethylfasudil	0.44093	0.000421713
CFB	CUDC-427	0.342479	0.00739403
CFB	PF-03758309	-0.254716	0.0495251
CFB	TAS-115	0.354694	0.00542441
CFB	RX-3117	-0.282592	0.0286911
CFB	GSK-295	-0.294204	0.0225067
CFB	Litronesib	-0.334772	0.00893605
CFB	LY-3023414	0.263571	0.0418713
CFB	PF-2771	-0.347283	0.00655516
CFB	TP-0903	-0.348783	0.00631094
CFB	GS-9901	0.307324	0.0169142
CFB	CFI-402257	-0.257855	0.0466904
CFB	PRN-1371	0.38073	0.00269099
CFB	BAY-1816032	-0.293046	0.0230678
CFB	SHP-099	0.304278	0.0180939
CFB	BAY-1163877	0.264688	0.0409792
CFB	ASTX-660	0.301241	0.0193387
CFB	JNJ-3887618	0.336194	0.00863206
CFB	PF-6459988	0.265912	0.0400196
CFB	BAY-2402234	-0.341112	0.00764931
CFB	BLU-667	0.361344	0.00455959
BMP5	Dexamethasone Decadron	0.412141	0.00106782
BMP5	Mitotane	0.340819	0.00770502
BMP5	PENTOSTATIN	0.431932	0.000568819
BMP5	Nelfinavir	-0.345503	0.00685584
BMP5	Nilotinib	-0.267861	0.0385297
BMP5	Deforolimius	-0.282714	0.0286196
BMP5	CT-32228	-0.260121	0.0447287
BMP5	MK-0752	0.29495	0.0221512
BMP5	UNC-0638	-0.288832	0.0252107
BMP5	Enzastaurin	-0.304952	0.017827
BMP5	GSK-2141795	-0.26563	0.0402386
BMP5	SW-044248	0.37737	0.00295531
ADRB1	Bendamustine	0.283945	0.0279042
ADRB1	AMONAFIDE	0.283329	0.0282602
ADRB1	PYRAZOLOACRIDINE	0.274363	0.0338886
ADRB1	Pyrazoloacridine	0.330844	0.00982425
ADRB1	PD-98059	-0.264443	0.0411734
ADRB1	Selumetinib	-0.25749	0.0470133
ADRB1	Buparlisib	-0.27788	0.0315784
ADRB1	XAV-939	-0.275382	0.0332055
ADRB1	PD-0325901	-0.254485	0.0497393
ADRB1	DIGOXIN	0.290789	0.0241956
ADRB1	Ezatiostat	-0.254325	0.0498875
ADRB1	HPI-1	-0.272683	0.0350405
ADRB1	(+)-JQ1	-0.371464	0.00347613
ADRB1	TAK-733	-0.256682	0.0477341
ADRB1	By-Product of CUDC-305	0.342114	0.00746142
ADRB1	RO-4987655	-0.257683	0.0468426
ADRB1	I-BET-151	-0.396733	0.00169922
ADRB1	R-1530	-0.311023	0.015571
ADRB1	Cobimetinib (isomer 1)	-0.263216	0.0421577
ADRB1	ARRY-704	-0.277917	0.0315551
ADRB1	IDH-C227	-0.288765	0.0252465
ADRB1	PKM2 (9)	-0.261694	0.0434067
ADRB1	I-BET-762	-0.392495	0.00192351
ADRB1	P-529	-0.321566	0.0122321
ADRB1	CEP-32496	-0.262974	0.0423543
ADRB1	PFI-1	-0.481006	0.000100138
ADRB1	Encorafenib	-0.28903	0.0251065
ADRB1	OTX-015	-0.393542	0.00186573
ADRB1	TAK-632	-0.274809	0.0335878
ADRB1	CX-5461	0.328577	0.0103711
ADRB1	cs-1730	-0.457726	0.000235859
ADRB1	CPI-0610	-0.329472	0.0101521
ADRB1	Bet-BAY-002	-0.396959	0.00168793
ADRB1	ABBV-075	-0.350889	0.00598162
ADRB1	AZD-5153	-0.426499	0.000678762
ADRB1	BLU-285	-0.476249	0.000119897
ADRB1	BMS-986158	-0.484817	8.65188e-05
ADRB1	LY-3214996	-0.261054	0.04394
ADRB1	SHP-099	-0.326072	0.0110058
ADRB1	PLX-51107	-0.48063	0.000101584
ADRB1	LXH-254	-0.311756	0.0153158
ADRB1	INCB-057643	-0.312234	0.0151514
ADRB1	CC-90003	-0.278111	0.0314314
ADRB1	ABBV-744	-0.344298	0.00706607
KRT6A	Uracil mustard	-0.270263	0.0367576
KRT6A	Acetalax	0.443489	0.000386721
KRT6A	Cytarabine	-0.28305	0.0284228
KRT6A	tfdu	-0.326009	0.0110222
KRT6A	Asparaginase	-0.310781	0.0156559
KRT6A	Teniposide	-0.321595	0.0122238
KRT6A	Etoposide	-0.363566	0.00429905
KRT6A	Valrubicin	-0.305158	0.0177459
KRT6A	Idarubicin	-0.315243	0.0141511
KRT6A	MITOXANTRONE	-0.329233	0.0102101
KRT6A	Mitoxantrone	-0.264529	0.0411048
KRT6A	AMONAFIDE	-0.29552	0.0218829
KRT6A	Clofarabine	-0.364935	0.00414514
KRT6A	Topotecan	-0.264202	0.041365
KRT6A	Gemcitabine	-0.320085	0.0126602
KRT6A	Bisacodyl, active ingredient of Viraplex	0.466295	0.000173296
KRT6A	Midostaurin	-0.274979	0.0334743
KRT6A	Epothilone B	-0.393952	0.00184359
KRT6A	JNJ-28312141	-0.339509	0.00795833
KRT6A	Luminespib	-0.322152	0.0120662
KRT6A	Intedanib	-0.34081	0.00770667
KRT6A	1st Precursor Intermediate to TDP 665759	0.256001	0.0483482
KRT6A	CYC-116	-0.313973	0.0145661
KRT6A	Voreloxin	-0.361412	0.00455137
KRT6A	Tandutinib	-0.272184	0.035389
KRT6A	CUDC-305	-0.267018	0.0391683
KRT6A	AS-703569	-0.290557	0.0243141
KRT6A	BMS-777607	-0.306309	0.0172998
KRT6A	MPC-3100	-0.328118	0.010485
KRT6A	Ganetespib	-0.340935	0.00768289
KRT6A	Gemcitabine elaidate	-0.371075	0.00351314
KRT6A	PHA-665752	-0.406928	0.00125263
KRT6A	MLN-0905	-0.278629	0.0311042
KRT6A	Pelitrexol	-0.278573	0.0311396
KRT6A	SNX-5422	-0.312954	0.0149067
KRT6A	Lestaurtinib	-0.365267	0.00410858
KRT6A	LY-2801653	-0.292521	0.0233262
KRT6A	XL-888	-0.370249	0.0035928
KRT6A	PF-4942847	-0.309595	0.0160784
KRT6A	XL-019	-0.268333	0.0381763
KRT6A	B-7100	-0.308814	0.0163616
KRT6A	MK-0429	-0.263662	0.0417982
KRT6A	TAK-632	-0.287544	0.0258987
KRT6A	UMI-77	0.313622	0.0146826
KRT6A	M2698	-0.25599	0.0483576
KRT6A	SAR-20347	-0.339823	0.00789681
PPP1R14D	Fluorouracil	0.261664	0.0434308
PPP1R14D	Benzimate	0.332124	0.00952672
PPP1R14D	Isotretinoin	0.338738	0.00811068
PPP1R14D	DECITABINE	0.271348	0.0359793
PPP1R14D	Tegafur	0.29003	0.0245853
PPP1R14D	Ribavirin	0.278211	0.0313684
PPP1R14D	Elesclomol	0.449361	0.000316199
PPP1R14D	Tamoxifen	0.315044	0.0142154
PPP1R14D	Oxaliplatin	0.329382	0.0101741
PPP1R14D	8-Chloro-adenosine	0.366687	0.00395527
PPP1R14D	PYRAZOLOACRIDINE	0.25849	0.0461339
PPP1R14D	Imiquimod	0.279642	0.0304716
PPP1R14D	SR16157	0.290659	0.0242618
PPP1R14D	BML-277	0.262801	0.0424951
PPP1R14D	Nelfinavir	0.279505	0.0305563
PPP1R14D	Ixabepilone	0.309738	0.0160269
PPP1R14D	XAV-939	-0.332325	0.00948075
PPP1R14D	Lenvatinib	-0.275025	0.0334431
PPP1R14D	Linsitinib	0.299144	0.0202403
PPP1R14D	OSI-027	-0.259087	0.0456151
PPP1R14D	Daporinad	0.391144	0.00200036
PPP1R14D	AMG-900	0.324899	0.0113143
PPP1R14D	Teglarinad	0.362343	0.00444076
PPP1R14D	By-Product of CUDC-305	0.254424	0.0497953
PPP1R14D	EMD-534085	0.255976	0.0483711
PPP1R14D	Brivanib	0.274365	0.033887
PPP1R14D	YK-4-279	0.274313	0.0339227
PPP1R14D	CT-GSK183	0.287431	0.0259595
PPP1R14D	ADW-742	0.263553	0.0418853
PPP1R14D	GSK-1904529A	0.281974	0.0290565
PPP1R14D	ARRY-520 Isomer A	0.259495	0.0452636
PPP1R14D	IDH-C227	-0.354368	0.00547024
PPP1R14D	R-306465	0.287031	0.026177
PPP1R14D	P-529	-0.515479	2.50035e-05
PPP1R14D	Telatinib	-0.341009	0.0076687
PPP1R14D	LDK-378	0.255389	0.048906
PPP1R14D	AZD-3463	0.265153	0.0406123
PPP1R14D	AM-5992	0.261539	0.0435352
PPP1R14D	GNE-617	0.376251	0.00304829
PPP1R14D	CEP-37440	0.333874	0.00913272
PPP1R14D	GDC-0994	0.281031	0.0296221
PPP1R14D	CCT-251545	0.281113	0.0295724
PPP1R14D	BAY-1161909	0.433342	0.000543047
PPP1R14D	BAY-1217389	0.292179	0.0234954
PPP1R14D	LY-3154567	0.299314	0.0201659
PPP1R14D	Litronesib	0.258603	0.0460352
PPP1R14D	PF-2771	0.293889	0.0226578
PPP1R14D	KPT-9274	0.306914	0.0170691
PPP1R14D	LGH-447	0.306938	0.01706
PPP1R14D	NTRC-0066-0	0.35597	0.00524809
PPP1R14D	PLX-8394	0.25688	0.0475561
PPP1R14D	SHP-099	-0.339219	0.00801533
PPP1R14D	IDF-11774	0.273964	0.0341591
PPP1R14D	BOS-172722	0.331281	0.0097219
PPP1R14D	BAY-2402234	0.276411	0.0325271
CECR2	Benzimate	0.2562	0.0481676
CECR2	Tegafur	0.271758	0.035689
CECR2	WORTMANNIN	-0.276323	0.0325847
CECR2	Lapachone	0.284237	0.0277369
CECR2	Perifosine	-0.261103	0.0438991
CECR2	AR-67	0.260771	0.0441782
CECR2	Ixabepilone	0.260729	0.0442132
CECR2	Amuvatinib	0.316444	0.0137678
CECR2	Hydrastinine HCl	0.389517	0.00209652
CECR2	Cpd-401	0.353557	0.00558598
CECR2	Pracinostat	0.363304	0.00432901
CECR2	CCT-128930	-0.280208	0.0301233
CECR2	Abexinostat	0.314101	0.0145239
CECR2	Ipatasertib	-0.269663	0.0371941
CECR2	AT-13148	-0.42919	0.000622093
CECR2	VX-322	-0.407436	0.00123344
CECR2	R-306465	0.304045	0.0181869
CECR2	Milciclib	-0.291218	0.0239777
CECR2	MK-0429	0.263167	0.042198
CECR2	GDC-0032	-0.257598	0.0469178
CECR2	AZD-8186	-0.255609	0.0487047
CECR2	5-aza-T-dCyd	0.42521	0.000707524
CECR2	Afuresertib	-0.260887	0.0440808
CECR2	GSK-2141795	-0.262267	0.042933
CECR2	CEP-28122	-0.310663	0.0156977
CECR2	maritoclax	0.356237	0.00521183
CECR2	BAY-87-2243	0.281434	0.0293792
CECR2	AMG-511	-0.316651	0.0137027
CECR2	TAK-659 (isomer 1)	-0.288957	0.0251452
CECR2	BAY-1082439	-0.355325	0.00533662
CECR2	IPI-549	-0.278432	0.0312283
CECR2	M2698	-0.294856	0.0221956
CECR2	GS-9901	-0.291592	0.023789
CECR2	TPX-0005	-0.289751	0.0247299
CECR2	IACS-10759	0.307438	0.0168715
SLC6A8	6-THIOGUANINE	-0.268679	0.0379186
SLC6A8	Nitrogen mustard	-0.268948	0.037719
SLC6A8	Allopurinol	-0.312981	0.0148978
SLC6A8	Melphalan	-0.258786	0.0458759
SLC6A8	Hydroxyurea	-0.298201	0.0206574
SLC6A8	Dexamethasone Decadron	-0.268901	0.0377542
SLC6A8	Chelerythrine	-0.335334	0.00881478
SLC6A8	Fluphenazine	-0.283106	0.0283901
SLC6A8	Asparaginase	-0.263806	0.041682
SLC6A8	Ifosfamide	-0.287887	0.025714
SLC6A8	Bendamustine	-0.276421	0.0325205
SLC6A8	Ribavirin	-0.382876	0.00253346
SLC6A8	Dexrazoxane	-0.403692	0.00138138
SLC6A8	Valrubicin	-0.269692	0.0371722
SLC6A8	Oxaliplatin	-0.273006	0.0348169
SLC6A8	TRICIRIBINE PHOSPHATE	-0.262753	0.0425349
SLC6A8	AMONAFIDE	-0.367349	0.00388558
SLC6A8	8-Chloro-adenosine	-0.269224	0.0375155
SLC6A8	PYRAZOLOACRIDINE	-0.376205	0.00305215
SLC6A8	Pyrazoloacridine	-0.264162	0.0413974
SLC6A8	Perifosine	-0.316445	0.0137677
SLC6A8	Okadaic acid	0.346981	0.00660548
SLC6A8	PD-98059	0.304197	0.0181259
SLC6A8	Irofulven	0.278986	0.0308798
SLC6A8	Imexon	-0.328891	0.0102938
SLC6A8	Obatoclax	-0.279336	0.0306618
SLC6A8	Buparlisib	0.295975	0.0216707
SLC6A8	SB-590885	0.297084	0.0211609
SLC6A8	Hydrastinine HCl	0.313436	0.0147447
SLC6A8	Nelarabine	-0.265657	0.0402181
SLC6A8	Quizartinib	0.278342	0.0312852
SLC6A8	MK-2206	0.254538	0.04969
SLC6A8	OSU-03012	-0.337123	0.00843839
SLC6A8	PLX-4720	0.361118	0.0045868
SLC6A8	Palbociclib	-0.454366	0.000265573
SLC6A8	Pracinostat	0.294877	0.0221856
SLC6A8	AZD-8055	0.291909	0.0236301
SLC6A8	CYC-116	-0.301807	0.0191013
SLC6A8	6-Mercaptopurine	-0.292148	0.023511
SLC6A8	6-(4-pyrimidinyl)-1H-indazole derivative	0.348378	0.00637619
SLC6A8	OSI-027	0.338652	0.00812786
SLC6A8	Dovitinib	-0.266869	0.0392819
SLC6A8	KW-2449	-0.282677	0.0286408
SLC6A8	brigatinib	-0.301967	0.0190346
SLC6A8	By-Product of CUDC-305	-0.360072	0.00471488
SLC6A8	Vemurafenib	0.347443	0.0065288
SLC6A8	ITRI-260	-0.271219	0.036071
SLC6A8	ST-3595	-0.367549	0.00386476
SLC6A8	Crenolanib	-0.26229	0.0429139
SLC6A8	AZD-5363	0.303788	0.0182898
SLC6A8	Alectinib	-0.319027	0.012974
SLC6A8	TAE-684	-0.332089	0.00953471
SLC6A8	Apitolisib	0.26176	0.0433517
SLC6A8	Dabrafenib	0.32311	0.0117994
SLC6A8	Pp-242	0.259854	0.0449555
SLC6A8	INK-128	0.279082	0.0308197
SLC6A8	ARQ-680	0.318773	0.0130502
SLC6A8	Refametinib	0.366342	0.003992
SLC6A8	ABT-348	-0.282152	0.0289509
SLC6A8	MLN-2480	0.286473	0.0264824
SLC6A8	BAY 61-3606	-0.270453	0.0366206
SLC6A8	Fedratinib	-0.293286	0.0229503
SLC6A8	SAR-245409	0.269694	0.037171
SLC6A8	GDC-0349	0.323452	0.0117052
SLC6A8	IPI-145	0.261451	0.0436082
SLC6A8	IDH-C227	0.288006	0.0256502
SLC6A8	VX-689	-0.255203	0.0490762
SLC6A8	P-529	0.422477	0.000772173
SLC6A8	Telatinib	0.421484	0.000796946
SLC6A8	CEP-32496	0.271572	0.0358205
SLC6A8	LDK-378	-0.298359	0.020587
SLC6A8	GSK-1070916	-0.312909	0.0149221
SLC6A8	AZD-8186	0.255569	0.0487411
SLC6A8	LGK-974	0.286378	0.0265348
SLC6A8	AM-5992	-0.521563	1.92639e-05
SLC6A8	Encorafenib	0.281587	0.0292879
SLC6A8	FH-535	0.269101	0.0376061
SLC6A8	TAK-632	0.318173	0.0132319
SLC6A8	VS-5584	0.272585	0.035109
SLC6A8	LEE-011	-0.322418	0.0119917
SLC6A8	SAR-260301 (enantiomer 1)	0.278529	0.0311668
SLC6A8	GDC-0994	0.279831	0.0303551
SLC6A8	JNJ-54302833	-0.332231	0.00950223
SLC6A8	CX-5461	-0.419186	0.000857074
SLC6A8	AZD-3147	0.264596	0.0410521
SLC6A8	RX-3117	-0.294246	0.0224865
SLC6A8	BAY-1161909	-0.289965	0.0246189
SLC6A8	gilteritinib	-0.292636	0.0232693
SLC6A8	ARV-825	-0.3465	0.00668592
SLC6A8	CC-223	0.263614	0.0418364
SLC6A8	KPT-8602	-0.258669	0.0459776
SLC6A8	NTRC-0066-0	-0.264062	0.0414766
SLC6A8	PLX-8394	0.304036	0.0181904
SLC6A8	TP-0903	-0.319753	0.0127579
SLC6A8	SAR-20347	-0.346049	0.00676236
SLC6A8	LXS-196	-0.299091	0.0202635
SLC6A8	TPX-0005	-0.349239	0.00623835
SLC6A8	CFI-402257	-0.270209	0.0367965
SLC6A8	ON-123300	-0.38554	0.00234931
SLC6A8	CC-671	-0.389839	0.00207717
SLC6A8	CC-90003	0.299888	0.0199164
SLC6A8	BOS-172722	-0.339713	0.0079184
