# Supplementary material for: The combination therapy of isomucronulatol 7-O-beta-glucoside (IMG) and CEP-9722 targeting ferroptosis-related biomarkers in non-small cell lung cancer (NSCLC)
Source: BMC Pulm Med. 2023 May 11;23:162. doi: 10.1186/s12890-023-02445-0 (PMC10173508; doi:10.1186/s12890-023-02445-0)
Supplement: Supplementary file 12 — Additional file 12: Table S4. The 206 target genes of HMM active ingredients. [file 12890_2023_2445_MOESM12_ESM.xlsx]

## Sheet: Sheet1
NO	Molecule ID	Molecule Name	Target	Symbol
1	MOL000211	Mairin	Progesterone receptor	PGR
2	MOL000239	Jaranol	Nitric oxide synthase, inducible	NOS2
3	MOL000239	Jaranol	Prostaglandin G/H synthase 1	PTGS1
4	MOL000239	Jaranol	Androgen receptor	AR
5	MOL000239	Jaranol	Sodium channel protein type 5 subunit alpha	SCN5A
6	MOL000239	Jaranol	Prostaglandin G/H synthase 2	PTGS2
7	MOL000239	Jaranol	Estrogen receptor beta	ESR2
8	MOL000239	Jaranol	Dipeptidyl peptidase IV	DPP4
9	MOL000239	Jaranol	Heat shock protein HSP 90	HSP90AA1
10	MOL000239	Jaranol	Cell division protein kinase 2	CDK2
11	MOL000239	Jaranol	Serine/threonine-protein kinase Chk1	CHEK1
12	MOL000239	Jaranol	Trypsin-1	PRSS1
13	MOL000239	Jaranol	Nuclear receptor coactivator 2	NCOA2
14	MOL000239	Jaranol	Calmodulin	CALM1
15	MOL000296	hederagenin	Progesterone receptor	PGR
16	MOL000296	hederagenin	Nuclear receptor coactivator 2	NCOA2
17	MOL000296	hederagenin	Muscarinic acetylcholine receptor M3	CHRM3
18	MOL000296	hederagenin	Muscarinic acetylcholine receptor M1	CHRM1
19	MOL000296	hederagenin	Gamma-aminobutyric-acid receptor alpha-2 subunit	GABRA2
20	MOL000296	hederagenin	Gamma-aminobutyric-acid receptor alpha-3 subunit	GABRA3
21	MOL000296	hederagenin	Muscarinic acetylcholine receptor M2	CHRM2
22	MOL000296	hederagenin	Alpha-1B adrenergic receptor	ADRA1B
23	MOL000296	hederagenin	Gamma-aminobutyric acid receptor subunit alpha-1	GABRA1
24	MOL000296	hederagenin	Glutamate receptor 2	GRIA2
25	MOL000296	hederagenin	Gamma-aminobutyric-acid receptor subunit alpha-6	GABRA6
26	MOL000296	hederagenin	Gamma-aminobutyric-acid receptor alpha-5 subunit	GABRA5
27	MOL000296	hederagenin	Ig gamma-1 chain C region	IGHG1
28	MOL000296	hederagenin	Alcohol dehydrogenase 1B	ADH1B
29	MOL000296	hederagenin	Alcohol dehydrogenase 1C	ADH1C
30	MOL000296	hederagenin	Lysozyme	LYZ
31	MOL000296	hederagenin	Nicotinate-nucleotide--dimethylbenzimidazole phosphoribosyltransferase
32	MOL000296	hederagenin	Prostaglandin G/H synthase 1	PTGS1
33	MOL000296	hederagenin	Sodium channel protein type 5 subunit alpha	SCN5A
34	MOL000296	hederagenin	Prostaglandin G/H synthase 2	PTGS2
35	MOL000296	hederagenin	Retinoic acid receptor RXR-alpha	RXRA
36	MOL000296	hederagenin	CGMP-inhibited 3',5'-cyclic phosphodiesterase A	PDE3A
37	MOL000296	hederagenin	Sodium-dependent noradrenaline transporter	SLC6A2
38	MOL000296	hederagenin	Cytochrome P450-cam
39	MOL000033	(3S,8S,9S,10R,13R,14S,17R)-10,13-dimethyl-17-[(2R,5S)-5-propan-2-yloctan-2-yl]-2,3,4,7,8,9,11,12,14,15,16,17-dodecahydro-1H-cyclopenta[a]phenanthren-3-ol	Progesterone receptor	PGR
40	MOL000354	isorhamnetin	Nitric oxide synthase, inducible	NOS2
41	MOL000354	isorhamnetin	Prostaglandin G/H synthase 1	PTGS1
42	MOL000354	isorhamnetin	Estrogen receptor	ESR1
43	MOL000354	isorhamnetin	Androgen receptor	AR
44	MOL000354	isorhamnetin	Peroxisome proliferator activated receptor gamma	PPARG
45	MOL000354	isorhamnetin	Prostaglandin G/H synthase 2	PTGS2
46	MOL000354	isorhamnetin	mRNA of Protein-tyrosine phosphatase, non-receptor type 1	PTPN1
47	MOL000354	isorhamnetin	Estrogen receptor beta	ESR2
48	MOL000354	isorhamnetin	Dipeptidyl peptidase IV	DPP4
49	MOL000354	isorhamnetin	Mitogen-activated protein kinase 14	MAPK14
50	MOL000354	isorhamnetin	Glycogen synthase kinase-3 beta	GSK3B
51	MOL000354	isorhamnetin	Heat shock protein HSP 90	HSP90AA1
52	MOL000354	isorhamnetin	Cell division protein kinase 2	CDK2
53	MOL000354	isorhamnetin	Phosphatidylinositol-4,5-bisphosphate 3-kinase catalytic subunit, gamma isoform	PIK3CG
54	MOL000354	isorhamnetin	mRNA of PKA Catalytic Subunit C-alpha	PRKACA
55	MOL000354	isorhamnetin	Trypsin-1	PRSS1
56	MOL000354	isorhamnetin	Proto-oncogene serine/threonine-protein kinase Pim-1	PIM1
57	MOL000354	isorhamnetin	Cyclin-A2	CCNA2
58	MOL000354	isorhamnetin	Nuclear receptor coactivator 2	NCOA2
59	MOL000354	isorhamnetin	Calmodulin	CALM1
60	MOL000354	isorhamnetin	Glycogen phosphorylase, muscle form	PYGM
61	MOL000354	isorhamnetin	Peroxisome proliferator activated receptor delta	PPARD
62	MOL000354	isorhamnetin	Serine/threonine-protein kinase Chk1	CHEK1
63	MOL000354	isorhamnetin	Aldose reductase	AKR1B1
64	MOL000354	isorhamnetin	Nuclear receptor coactivator 1	NCOA1
65	MOL000354	isorhamnetin	Coagulation factor VII	F7
66	MOL000354	isorhamnetin	Thrombin	F2
67	MOL000354	isorhamnetin	Nitric-oxide synthase, endothelial	NOS3
68	MOL000354	isorhamnetin	Acetylcholinesterase	ACHE
69	MOL000354	isorhamnetin	Gamma-aminobutyric acid receptor subunit alpha-1	GABRA1
70	MOL000354	isorhamnetin	Amine oxidase [flavin-containing] B	MAOB
71	MOL000354	isorhamnetin	Glutamate receptor 2	GRIA2
72	MOL000354	isorhamnetin	Cytochrome P450-cam
73	MOL000354	isorhamnetin	Transcription factor p65	RELA
74	MOL000354	isorhamnetin	Xanthine dehydrogenase/oxidase	XDH
75	MOL000354	isorhamnetin	Neutrophil cytosol factor 1	NCF1
76	MOL000354	isorhamnetin	Oxidized low-density lipoprotein receptor 1	OLR1
77	MOL000371	3,9-di-O-methylnissolin	Nitric oxide synthase, inducible	NOS2
78	MOL000371	3,9-di-O-methylnissolin	Prostaglandin G/H synthase 1	PTGS1
79	MOL000371	3,9-di-O-methylnissolin	Muscarinic acetylcholine receptor M3	CHRM3
80	MOL000371	3,9-di-O-methylnissolin	Thrombin	F2
81	MOL000371	3,9-di-O-methylnissolin	Muscarinic acetylcholine receptor M1	CHRM1
82	MOL000371	3,9-di-O-methylnissolin	Estrogen receptor	ESR1
83	MOL000371	3,9-di-O-methylnissolin	Beta-1 adrenergic receptor	ADRB1
84	MOL000371	3,9-di-O-methylnissolin	Sodium channel protein type 5 subunit alpha	SCN5A
85	MOL000371	3,9-di-O-methylnissolin	Prostaglandin G/H synthase 2	PTGS2
86	MOL000371	3,9-di-O-methylnissolin	Nitric-oxide synthase, endothelial	NOS3
87	MOL000371	3,9-di-O-methylnissolin	5-hydroxytryptamine receptor 3A	HTR3A
88	MOL000371	3,9-di-O-methylnissolin	Alpha-2C adrenergic receptor	ADRA2C
89	MOL000371	3,9-di-O-methylnissolin	Retinoic acid receptor RXR-alpha	RXRA
90	MOL000371	3,9-di-O-methylnissolin	Acetylcholinesterase	ACHE
91	MOL000371	3,9-di-O-methylnissolin	CGMP-inhibited 3',5'-cyclic phosphodiesterase A	PDE3A
92	MOL000371	3,9-di-O-methylnissolin	Alpha-1B adrenergic receptor	ADRA1B
93	MOL000371	3,9-di-O-methylnissolin	Beta-2 adrenergic receptor	ADRB2
94	MOL000371	3,9-di-O-methylnissolin	Alpha-1D adrenergic receptor	ADRA1D
95	MOL000371	3,9-di-O-methylnissolin	Mu-type opioid receptor	OPRM1
96	MOL000371	3,9-di-O-methylnissolin	Gamma-aminobutyric acid receptor subunit alpha-1	GABRA1
97	MOL000371	3,9-di-O-methylnissolin	Trypsin-1	PRSS1
98	MOL000371	3,9-di-O-methylnissolin	Nuclear receptor coactivator 2	NCOA2
99	MOL000371	3,9-di-O-methylnissolin	Calmodulin	CALM1
100	MOL000378	7-O-methylisomucronulatol	Nitric oxide synthase, inducible	NOS2
101	MOL000378	7-O-methylisomucronulatol	Prostaglandin G/H synthase 1	PTGS1
102	MOL000378	7-O-methylisomucronulatol	Dopamine D1 receptor	DRD1
103	MOL000378	7-O-methylisomucronulatol	Muscarinic acetylcholine receptor M3	CHRM3
104	MOL000378	7-O-methylisomucronulatol	Thrombin	F2
105	MOL000378	7-O-methylisomucronulatol	Potassium voltage-gated channel subfamily H member 2	KCNH2
106	MOL000378	7-O-methylisomucronulatol	Muscarinic acetylcholine receptor M1	CHRM1
107	MOL000378	7-O-methylisomucronulatol	Estrogen receptor	ESR1
108	MOL000378	7-O-methylisomucronulatol	Androgen receptor	AR
109	MOL000378	7-O-methylisomucronulatol	Beta-1 adrenergic receptor	ADRB1
110	MOL000378	7-O-methylisomucronulatol	Sodium channel protein type 5 subunit alpha	SCN5A
111	MOL000378	7-O-methylisomucronulatol	Peroxisome proliferator activated receptor gamma	PPARG
112	MOL000378	7-O-methylisomucronulatol	Coagulation factor Xa	F10
113	MOL000378	7-O-methylisomucronulatol	Muscarinic acetylcholine receptor M5	CHRM5
114	MOL000378	7-O-methylisomucronulatol	Prostaglandin G/H synthase 2	PTGS2
115	MOL000378	7-O-methylisomucronulatol	Nitric-oxide synthase, endothelial	NOS3
116	MOL000378	7-O-methylisomucronulatol	Alpha-2C adrenergic receptor	ADRA2C
117	MOL000378	7-O-methylisomucronulatol	Muscarinic acetylcholine receptor M4	CHRM4
118	MOL000378	7-O-methylisomucronulatol	Retinoic acid receptor RXR-alpha	RXRA
119	MOL000378	7-O-methylisomucronulatol	Delta-type opioid receptor	OPRD1
120	MOL000378	7-O-methylisomucronulatol	CGMP-inhibited 3',5'-cyclic phosphodiesterase A	PDE3A
121	MOL000378	7-O-methylisomucronulatol	5-hydroxytryptamine 2A receptor	HTR2A
122	MOL000378	7-O-methylisomucronulatol	Alpha-1A adrenergic receptor	ADRA1A
123	MOL000378	7-O-methylisomucronulatol	Muscarinic acetylcholine receptor M2	CHRM2
124	MOL000378	7-O-methylisomucronulatol	Alpha-1B adrenergic receptor	ADRA1B
125	MOL000378	7-O-methylisomucronulatol	Sodium-dependent dopamine transporter	SLC6A3
126	MOL000378	7-O-methylisomucronulatol	Beta-2 adrenergic receptor	ADRB2
127	MOL000378	7-O-methylisomucronulatol	Alpha-1D adrenergic receptor	ADRA1D
128	MOL000378	7-O-methylisomucronulatol	Sodium-dependent serotonin transporter	SLC6A4
129	MOL000378	7-O-methylisomucronulatol	Estrogen receptor beta	ESR2
130	MOL000378	7-O-methylisomucronulatol	Gamma-aminobutyric acid receptor subunit alpha-1	GABRA1
131	MOL000378	7-O-methylisomucronulatol	Dipeptidyl peptidase IV	DPP4
132	MOL000378	7-O-methylisomucronulatol	Mitogen-activated protein kinase 14	MAPK14
133	MOL000378	7-O-methylisomucronulatol	Glycogen synthase kinase-3 beta	GSK3B
134	MOL000378	7-O-methylisomucronulatol	Heat shock protein HSP 90	HSP90AA1
135	MOL000378	7-O-methylisomucronulatol	Cell division protein kinase 2	CDK2
136	MOL000378	7-O-methylisomucronulatol	Serine/threonine-protein kinase Chk1	CHEK1
137	MOL000378	7-O-methylisomucronulatol	mRNA of PKA Catalytic Subunit C-alpha	PRKACA
138	MOL000378	7-O-methylisomucronulatol	Retinoic acid receptor RXR-beta	RXRA
139	MOL000378	7-O-methylisomucronulatol	Trypsin-1	PRSS1
140	MOL000378	7-O-methylisomucronulatol	Proto-oncogene serine/threonine-protein kinase Pim-1	PIM1
141	MOL000378	7-O-methylisomucronulatol	Cyclin-A2	CCNA2
142	MOL000378	7-O-methylisomucronulatol	Nuclear receptor coactivator 2	NCOA2
143	MOL000378	7-O-methylisomucronulatol	Calcium-activated potassium channel subunit alpha 1	KCNMA1
144	MOL000378	7-O-methylisomucronulatol	Calmodulin	CALM1
145	MOL000379	9,10-dimethoxypterocarpan-3-O-β-D-glucoside	Prostaglandin G/H synthase 2	PTGS2
146	MOL000379	9,10-dimethoxypterocarpan-3-O-β-D-glucoside	DNA topoisomerase II	TOP2A
147	MOL000379	9,10-dimethoxypterocarpan-3-O-β-D-glucoside	Nuclear receptor coactivator 2	NCOA2
148	MOL000380	(6aR,11aR)-9,10-dimethoxy-6a,11a-dihydro-6H-benzofurano[3,2-c]chromen-3-ol	Nitric oxide synthase, inducible	NOS2
149	MOL000380	(6aR,11aR)-9,10-dimethoxy-6a,11a-dihydro-6H-benzofurano[3,2-c]chromen-3-ol	Prostaglandin G/H synthase 1	PTGS1
150	MOL000380	(6aR,11aR)-9,10-dimethoxy-6a,11a-dihydro-6H-benzofurano[3,2-c]chromen-3-ol	Muscarinic acetylcholine receptor M3	CHRM3
151	MOL000380	(6aR,11aR)-9,10-dimethoxy-6a,11a-dihydro-6H-benzofurano[3,2-c]chromen-3-ol	Thrombin	F2
152	MOL000380	(6aR,11aR)-9,10-dimethoxy-6a,11a-dihydro-6H-benzofurano[3,2-c]chromen-3-ol	Muscarinic acetylcholine receptor M1	CHRM1
153	MOL000380	(6aR,11aR)-9,10-dimethoxy-6a,11a-dihydro-6H-benzofurano[3,2-c]chromen-3-ol	Estrogen receptor	ESR1
154	MOL000380	(6aR,11aR)-9,10-dimethoxy-6a,11a-dihydro-6H-benzofurano[3,2-c]chromen-3-ol	Sodium channel protein type 5 subunit alpha	SCN5A
155	MOL000380	(6aR,11aR)-9,10-dimethoxy-6a,11a-dihydro-6H-benzofurano[3,2-c]chromen-3-ol	Prostaglandin G/H synthase 2	PTGS2
156	MOL000380	(6aR,11aR)-9,10-dimethoxy-6a,11a-dihydro-6H-benzofurano[3,2-c]chromen-3-ol	5-hydroxytryptamine receptor 3A	HTR3A
157	MOL000380	(6aR,11aR)-9,10-dimethoxy-6a,11a-dihydro-6H-benzofurano[3,2-c]chromen-3-ol	Retinoic acid receptor RXR-alpha	RXRA
158	MOL000380	(6aR,11aR)-9,10-dimethoxy-6a,11a-dihydro-6H-benzofurano[3,2-c]chromen-3-ol	Acetylcholinesterase	ACHE
159	MOL000380	(6aR,11aR)-9,10-dimethoxy-6a,11a-dihydro-6H-benzofurano[3,2-c]chromen-3-ol	Alpha-1B adrenergic receptor	ADRA1B
160	MOL000380	(6aR,11aR)-9,10-dimethoxy-6a,11a-dihydro-6H-benzofurano[3,2-c]chromen-3-ol	Beta-2 adrenergic receptor	ADRB2
161	MOL000380	(6aR,11aR)-9,10-dimethoxy-6a,11a-dihydro-6H-benzofurano[3,2-c]chromen-3-ol	Alpha-1D adrenergic receptor	ADRA1D
162	MOL000380	(6aR,11aR)-9,10-dimethoxy-6a,11a-dihydro-6H-benzofurano[3,2-c]chromen-3-ol	Gamma-aminobutyric acid receptor subunit alpha-1	GABRA1
163	MOL000380	(6aR,11aR)-9,10-dimethoxy-6a,11a-dihydro-6H-benzofurano[3,2-c]chromen-3-ol	Heat shock protein HSP 90	HSP90AA1
164	MOL000380	(6aR,11aR)-9,10-dimethoxy-6a,11a-dihydro-6H-benzofurano[3,2-c]chromen-3-ol	Neuronal acetylcholine receptor protein, alpha-7 chain	CHRNA7
165	MOL000380	(6aR,11aR)-9,10-dimethoxy-6a,11a-dihydro-6H-benzofurano[3,2-c]chromen-3-ol	Trypsin-1	PRSS1
166	MOL000380	(6aR,11aR)-9,10-dimethoxy-6a,11a-dihydro-6H-benzofurano[3,2-c]chromen-3-ol	Nuclear receptor coactivator 2	NCOA2
167	MOL000380	(6aR,11aR)-9,10-dimethoxy-6a,11a-dihydro-6H-benzofurano[3,2-c]chromen-3-ol	Nuclear receptor coactivator 1	NCOA1
168	MOL000380	(6aR,11aR)-9,10-dimethoxy-6a,11a-dihydro-6H-benzofurano[3,2-c]chromen-3-ol	Calmodulin	CALM1
169	MOL000380	(6aR,11aR)-9,10-dimethoxy-6a,11a-dihydro-6H-benzofurano[3,2-c]chromen-3-ol	Muscarinic acetylcholine receptor M4	CHRM4
170	MOL000387	Bifendate	Prostaglandin G/H synthase 2	PTGS2
171	MOL000387	Bifendate	Vascular endothelial growth factor receptor 2	KDR
172	MOL000387	Bifendate	Hepatocyte growth factor receptor	MET
173	MOL000387	Bifendate	Heat shock protein HSP 90	HSP90AA1
174	MOL000387	Bifendate	Calcium-activated potassium channel subunit alpha 1	KCNMA1
175	MOL000387	Bifendate	Prostaglandin G/H synthase 1	PTGS1
176	MOL000387	Bifendate	DNA topoisomerase II	TOP2A
177	MOL000392	formononetin	Nitric oxide synthase, inducible	NOS2
178	MOL000392	formononetin	Prostaglandin G/H synthase 1	PTGS1
179	MOL000392	formononetin	Muscarinic acetylcholine receptor M1	CHRM1
180	MOL000392	formononetin	Estrogen receptor	ESR1
181	MOL000392	formononetin	Androgen receptor	AR
182	MOL000392	formononetin	Peroxisome proliferator activated receptor gamma	PPARG
183	MOL000392	formononetin	Prostaglandin G/H synthase 2	PTGS2
184	MOL000392	formononetin	Retinoic acid receptor RXR-alpha	RXRA
185	MOL000392	formononetin	CGMP-inhibited 3',5'-cyclic phosphodiesterase A	PDE3A
186	MOL000392	formononetin	Alpha-1A adrenergic receptor	ADRA1A
187	MOL000392	formononetin	Sodium-dependent dopamine transporter	SLC6A3
188	MOL000392	formononetin	Beta-2 adrenergic receptor	ADRB2
189	MOL000392	formononetin	Sodium-dependent serotonin transporter	SLC6A4
190	MOL000392	formononetin	Estrogen receptor beta	ESR2
191	MOL000392	formononetin	Dipeptidyl peptidase IV	DPP4
192	MOL000392	formononetin	Mitogen-activated protein kinase 14	MAPK14
193	MOL000392	formononetin	Glycogen synthase kinase-3 beta	GSK3B
194	MOL000392	formononetin	Heat shock protein HSP 90	HSP90AA1
195	MOL000392	formononetin	Cell division protein kinase 2	CDK2
196	MOL000392	formononetin	Amine oxidase [flavin-containing] B	MAOB
197	MOL000392	formononetin	Serine/threonine-protein kinase Chk1	CHEK1
198	MOL000392	formononetin	mRNA of PKA Catalytic Subunit C-alpha	PRKACA
199	MOL000392	formononetin	Trypsin-1	PRSS1
200	MOL000392	formononetin	Proto-oncogene serine/threonine-protein kinase Pim-1	PIM1
201	MOL000392	formononetin	Cyclin-A2	CCNA2
202	MOL000392	formononetin	Calmodulin	CALM1
203	MOL000392	formononetin	cAMP-dependent protein kinase inhibitor alpha	PKIA
204	MOL000392	formononetin	Thrombin	F2
205	MOL000392	formononetin	Nitric-oxide synthase, endothelial	NOS3
206	MOL000392	formononetin	Acetylcholinesterase	ACHE
207	MOL000392	formononetin	Beta-lactamase	LACTB
208	MOL000392	formononetin	Transcription factor AP-1	JUN
209	MOL000392	formononetin	Peroxisome proliferator-activated receptor gamma	PPARG
210	MOL000392	formononetin	Interleukin-4	IL4
211	MOL000392	formononetin	NAD-dependent deacetylase sirtuin-1	SIRT1
212	MOL000392	formononetin	ATP synthase subunit beta, mitochondrial	ATP5F1B
213	MOL000392	formononetin	NADH-ubiquinone oxidoreductase chain 6	MT-ND6
214	MOL000392	formononetin	3 beta-hydroxysteroid dehydrogenase/Delta 5-->4-isomerase type 2	HSD3B2
215	MOL000392	formononetin	3 beta-hydroxysteroid dehydrogenase/Delta 5-->4-isomerase type 1	HSD3B1
216	MOL000417	Calycosin	Nitric oxide synthase, inducible	NOS2
217	MOL000417	Calycosin	Prostaglandin G/H synthase 1	PTGS1
218	MOL000417	Calycosin	Estrogen receptor	ESR1
219	MOL000417	Calycosin	Androgen receptor	AR
220	MOL000417	Calycosin	Peroxisome proliferator activated receptor gamma	PPARG
221	MOL000417	Calycosin	Prostaglandin G/H synthase 2	PTGS2
222	MOL000417	Calycosin	Retinoic acid receptor RXR-alpha	RXRA
223	MOL000417	Calycosin	CGMP-inhibited 3',5'-cyclic phosphodiesterase A	PDE3A
224	MOL000417	Calycosin	Estrogen receptor beta	ESR2
225	MOL000417	Calycosin	Dipeptidyl peptidase IV	DPP4
226	MOL000417	Calycosin	Mitogen-activated protein kinase 14	MAPK14
227	MOL000417	Calycosin	Glycogen synthase kinase-3 beta	GSK3B
228	MOL000417	Calycosin	Heat shock protein HSP 90	HSP90AA1
229	MOL000417	Calycosin	Cell division protein kinase 2	CDK2
230	MOL000417	Calycosin	Serine/threonine-protein kinase Chk1	CHEK1
231	MOL000417	Calycosin	mRNA of PKA Catalytic Subunit C-alpha	PRKACA
232	MOL000417	Calycosin	Trypsin-1	PRSS1
233	MOL000417	Calycosin	Proto-oncogene serine/threonine-protein kinase Pim-1	PIM1
234	MOL000417	Calycosin	Cyclin-A2	CCNA2
235	MOL000417	Calycosin	Nuclear receptor coactivator 2	NCOA2
236	MOL000417	Calycosin	Calmodulin	CALM1
237	MOL000417	Calycosin	Beta-2 adrenergic receptor	ADRB2
238	MOL000422	kaempferol	Nitric oxide synthase, inducible	NOS2
239	MOL000422	kaempferol	Prostaglandin G/H synthase 1	PTGS1
240	MOL000422	kaempferol	Androgen receptor	AR
241	MOL000422	kaempferol	Peroxisome proliferator activated receptor gamma	PPARG
242	MOL000422	kaempferol	Prostaglandin G/H synthase 2	PTGS2
243	MOL000422	kaempferol	Heat shock protein HSP 90	HSP90AA1
244	MOL000422	kaempferol	Phosphatidylinositol-4,5-bisphosphate 3-kinase catalytic subunit, gamma isoform	PIK3CG
245	MOL000422	kaempferol	mRNA of PKA Catalytic Subunit C-alpha	PRKACA
246	MOL000422	kaempferol	Nuclear receptor coactivator 2	NCOA2
247	MOL000422	kaempferol	Dipeptidyl peptidase IV	DPP4
248	MOL000422	kaempferol	Trypsin-1	PRSS1
249	MOL000422	kaempferol	Progesterone receptor	PGR
250	MOL000422	kaempferol	Thrombin	F2
251	MOL000422	kaempferol	Muscarinic acetylcholine receptor M1	CHRM1
252	MOL000422	kaempferol	Nitric-oxide synthase, endothelial	NOS3
253	MOL000422	kaempferol	Gamma-aminobutyric-acid receptor alpha-2 subunit	GABRA2
254	MOL000422	kaempferol	Acetylcholinesterase	ACHE
255	MOL000422	kaempferol	Sodium-dependent noradrenaline transporter	SLC6A2
256	MOL000422	kaempferol	Muscarinic acetylcholine receptor M2	CHRM2
257	MOL000422	kaempferol	Alpha-1B adrenergic receptor	ADRA1B
258	MOL000422	kaempferol	Gamma-aminobutyric acid receptor subunit alpha-1	GABRA1
259	MOL000422	kaempferol	DNA topoisomerase II	TOP2A
260	MOL000422	kaempferol	Coagulation factor VII	F7
261	MOL000422	kaempferol	Calmodulin	CALM1
262	MOL000422	kaempferol	Transcription factor p65	RELA
263	MOL000422	kaempferol	Inhibitor of nuclear factor kappa-B kinase subunit beta	IKBKB
264	MOL000422	kaempferol	RAC-alpha serine/threonine-protein kinase	AKT1
265	MOL000422	kaempferol	Apoptosis regulator Bcl-2	BCL2
266	MOL000422	kaempferol	Apoptosis regulator BAX	BAX
267	MOL000422	kaempferol	Tumor necrosis factor	TNF
268	MOL000422	kaempferol	Transcription factor AP-1	JUN
269	MOL000422	kaempferol	Activator of 90 kDa heat shock protein ATPase homolog 1	AHSA1
270	MOL000422	kaempferol	Caspase-3	CASP3
271	MOL000422	kaempferol	Mitogen-activated protein kinase 8	MAPK8
272	MOL000422	kaempferol	Xanthine dehydrogenase/oxidase	XDH
273	MOL000422	kaempferol	Interstitial collagenase	MMP1
274	MOL000422	kaempferol	Signal transducer and activator of transcription 1-alpha/beta	STAT1
275	MOL000422	kaempferol	Cell division control protein 2 homolog	CDK1
276	MOL000422	kaempferol	Peroxisome proliferator-activated receptor gamma	PPARG
277	MOL000422	kaempferol	Heme oxygenase 1	HMOX1
278	MOL000422	kaempferol	Cytochrome P450 3A4	CYP3A4
279	MOL000422	kaempferol	Cytochrome P450 1A2	CYP1A2
280	MOL000422	kaempferol	Cytochrome P450 1A1	CYP1A1
281	MOL000422	kaempferol	Intercellular adhesion molecule 1	ICAM1
282	MOL000422	kaempferol	E-selectin	SELE
283	MOL000422	kaempferol	Vascular cell adhesion protein 1	AOC3
284	MOL000422	kaempferol	Nuclear receptor subfamily 1 group I member 2	NR1I2
285	MOL000422	kaempferol	Cytochrome P450 1B1	CYP1B1
286	MOL000422	kaempferol	Arachidonate 5-lipoxygenase	ALOX5
287	MOL000422	kaempferol	Hyaluronan synthase 2	HAS2
288	MOL000422	kaempferol	Glutathione S-transferase P	GSTP1
289	MOL000422	kaempferol	Aryl hydrocarbon receptor	AHR
290	MOL000422	kaempferol	26S proteasome non-ATPase regulatory subunit 3	PSMD3
291	MOL000422	kaempferol	Solute carrier family 2, facilitated glucose transporter member 4	SLC2A4
292	MOL000422	kaempferol	Nuclear receptor subfamily 1 group I member 3	NR1I3
293	MOL000422	kaempferol	Insulin receptor	INSR
294	MOL000422	kaempferol	Type I iodothyronine deiodinase	DIO1
295	MOL000422	kaempferol	Serine/threonine-protein phosphatase 2B catalytic subunit alpha isoform	PPP3CA
296	MOL000422	kaempferol	Peroxidase C1A
297	MOL000422	kaempferol	Glutathione S-transferase Mu 1	GSTM1
298	MOL000422	kaempferol	Glutathione S-transferase Mu 2	GSTM2
299	MOL000422	kaempferol	Aldo-keto reductase family 1 member C3	AKR1C3
300	MOL000422	kaempferol	Antileukoproteinase	SLPI
301	MOL000433	FA	Cell division protein kinase 2	CDK2
302	MOL000433	FA	Thrombin	F2
303	MOL000433	FA	Glycogen synthase kinase-3 beta	GSK3B
304	MOL000439	isomucronulatol-7,2'-di-O-glucosiole	DNA topoisomerase II	TOP2A
305	MOL000442	1,7-Dihydroxy-3,9-dimethoxy pterocarpene	Prostaglandin G/H synthase 2	PTGS2
306	MOL000442	1,7-Dihydroxy-3,9-dimethoxy pterocarpene	Retinoic acid receptor RXR-alpha	RXRA
307	MOL000442	1,7-Dihydroxy-3,9-dimethoxy pterocarpene	Heat shock protein HSP 90	HSP90AA1
308	MOL000442	1,7-Dihydroxy-3,9-dimethoxy pterocarpene	Trypsin-1	PRSS1
309	MOL000098	quercetin	Prostaglandin G/H synthase 1	PTGS1
310	MOL000098	quercetin	Androgen receptor	AR
311	MOL000098	quercetin	Peroxisome proliferator activated receptor gamma	PPARG
312	MOL000098	quercetin	Prostaglandin G/H synthase 2	PTGS2
313	MOL000098	quercetin	Heat shock protein HSP 90	HSP90AA1
314	MOL000098	quercetin	Phosphatidylinositol-4,5-bisphosphate 3-kinase catalytic subunit, gamma isoform	PIK3CG
315	MOL000098	quercetin	Nuclear receptor coactivator 2	NCOA2
316	MOL000098	quercetin	Dipeptidyl peptidase IV	DPP4
317	MOL000098	quercetin	Aldose reductase	AKR1B1
318	MOL000098	quercetin	Trypsin-1	PRSS1
319	MOL000098	quercetin	DNA topoisomerase II	TOP2A
320	MOL000098	quercetin	Thrombin	F2
321	MOL000098	quercetin	Potassium voltage-gated channel subfamily H member 2	KCNH2
322	MOL000098	quercetin	Sodium channel protein type 5 subunit alpha	SCN5A
323	MOL000098	quercetin	Coagulation factor Xa	F10
324	MOL000098	quercetin	Beta-2 adrenergic receptor	ADRB2
325	MOL000098	quercetin	Stromelysin-1	MMP3
326	MOL000098	quercetin	mRNA of PKA Catalytic Subunit C-alpha	PRKACA
327	MOL000098	quercetin	Coagulation factor VII	F7
328	MOL000098	quercetin	Nitric-oxide synthase, endothelial	NOS3
329	MOL000098	quercetin	Retinoic acid receptor RXR-alpha	RXRA
330	MOL000098	quercetin	Acetylcholinesterase	ACHE
331	MOL000098	quercetin	Gamma-aminobutyric acid receptor subunit alpha-1	GABRA1
332	MOL000098	quercetin	Amine oxidase [flavin-containing] B	MAOB
333	MOL000098	quercetin	Transcription factor p65	RELA
334	MOL000098	quercetin	Epidermal growth factor receptor	EGFR
335	MOL000098	quercetin	RAC-alpha serine/threonine-protein kinase	AKT1
336	MOL000098	quercetin	Vascular endothelial growth factor A	VEGFA
337	MOL000098	quercetin	G1/S-specific cyclin-D1	CCND1
338	MOL000098	quercetin	Apoptosis regulator Bcl-2	BCL2
339	MOL000098	quercetin	Bcl-2-like protein 1	BCL2L1
340	MOL000098	quercetin	Proto-oncogene c-Fos	FOS
341	MOL000098	quercetin	Cyclin-dependent kinase inhibitor 1	CDKN1A
342	MOL000098	quercetin	Eukaryotic translation initiation factor 6	EIF6
343	MOL000098	quercetin	Apoptosis regulator BAX	BAX
344	MOL000098	quercetin	Caspase-9	CASP9
345	MOL000098	quercetin	Urokinase-type plasminogen activator	PLAU
346	MOL000098	quercetin	72 kDa type IV collagenase	MMP2
347	MOL000098	quercetin	Matrix metalloproteinase-9	MMP9
348	MOL000098	quercetin	Mitogen-activated protein kinase 1	MAPK1
349	MOL000098	quercetin	Interleukin-10	IL10
350	MOL000098	quercetin	Pro-epidermal growth factor	EGF
351	MOL000098	quercetin	Retinoblastoma-associated protein	RB1
352	MOL000098	quercetin	Tumor necrosis factor	TNF
353	MOL000098	quercetin	Transcription factor AP-1	JUN
354	MOL000098	quercetin	Interleukin-6	IL6
355	MOL000098	quercetin	Cyclin-dependent kinase inhibitor 2A, isoforms 1/2/3	CDKN2A
356	MOL000098	quercetin	Activator of 90 kDa heat shock protein ATPase homolog 1	AHSA1
357	MOL000098	quercetin	Caspase-3	CASP3
358	MOL000098	quercetin	Cellular tumor antigen p53	TP53
359	MOL000098	quercetin	ETS domain-containing protein Elk-1	ELK1
360	MOL000098	quercetin	NF-kappa-B inhibitor alpha	NFKB1A
361	MOL000098	quercetin	NADPH--cytochrome P450 reductase	POR
362	MOL000098	quercetin	Ornithine decarboxylase	ODC1
363	MOL000098	quercetin	Xanthine dehydrogenase/oxidase	XDH
364	MOL000098	quercetin	Caspase-8	CASP8
365	MOL000098	quercetin	DNA topoisomerase 1	TOP1
366	MOL000098	quercetin	RAF proto-oncogene serine/threonine-protein kinase	RAF1
367	MOL000098	quercetin	Superoxide dismutase [Cu-Zn]	SOD1
368	MOL000098	quercetin	Protein kinase C alpha type	PRKCA
369	MOL000098	quercetin	Interstitial collagenase	MMP1
370	MOL000098	quercetin	Hypoxia-inducible factor 1-alpha	HIF1A
371	MOL000098	quercetin	Signal transducer and activator of transcription 1-alpha/beta	STAT1
372	MOL000098	quercetin	Protein CBFA2T1	RUNX1T1
373	MOL000098	quercetin	Probable E3 ubiquitin-protein ligase HERC5	HERC5
374	MOL000098	quercetin	Cell division control protein 2 homolog	CDK1
375	MOL000098	quercetin	78 kDa glucose-regulated protein	HSPA5
376	MOL000098	quercetin	Receptor tyrosine-protein kinase erbB-2	ERBB2
377	MOL000098	quercetin	Peroxisome proliferator-activated receptor gamma	PPARG
378	MOL000098	quercetin	Acetyl-CoA carboxylase 1	ACACA
379	MOL000098	quercetin	Heme oxygenase 1	HMOX1
380	MOL000098	quercetin	Cytochrome P450 3A4	CYP3A4
381	MOL000098	quercetin	Cytochrome P450 1A2	CYP1A2
382	MOL000098	quercetin	Caveolin-1	CASP1
383	MOL000098	quercetin	Myc proto-oncogene protein	MYC
384	MOL000098	quercetin	Tissue factor
385	MOL000098	quercetin	Gap junction alpha-1 protein	GJA1
386	MOL000098	quercetin	Cytochrome P450 1A1	CYP1A1
387	MOL000098	quercetin	Intercellular adhesion molecule 1	ICAM1
388	MOL000098	quercetin	Interleukin-1 beta	IL1B
389	MOL000098	quercetin	C-C motif chemokine 2	CCL2
390	MOL000098	quercetin	E-selectin	SELE
391	MOL000098	quercetin	Vascular cell adhesion protein 1	AOC3
392	MOL000098	quercetin	Prostaglandin E2 receptor EP3 subtype	PTGER3
393	MOL000098	quercetin	Interleukin-8	IL8
394	MOL000098	quercetin	Protein kinase C beta type	PRKCB
395	MOL000098	quercetin	Baculoviral IAP repeat-containing protein 5	BIRC5
396	MOL000098	quercetin	Dual oxidase 2	DUOX2
397	MOL000098	quercetin	Nitric oxide synthase, endothelial	NOS3
398	MOL000098	quercetin	Heat shock protein beta-1	HSPB1
399	MOL000098	quercetin	Transforming growth factor beta-1	TGFB1
400	MOL000098	quercetin	Estrogen sulfotransferase	SULT1E1
401	MOL000098	quercetin	Maltase-glucoamylase, intestinal	MGAM
402	MOL000098	quercetin	Interleukin-2	IL2
403	MOL000098	quercetin	Nuclear receptor subfamily 1 group I member 2	NR1I2
404	MOL000098	quercetin	Cytochrome P450 1B1	CYP1B1
405	MOL000098	quercetin	G2/mitotic-specific cyclin-B1	CCNB1
406	MOL000098	quercetin	Tissue-type plasminogen activator	PLAT
407	MOL000098	quercetin	Thrombomodulin	THBD
408	MOL000098	quercetin	Plasminogen activator inhibitor 1	SERPINE1
409	MOL000098	quercetin	Collagen alpha-1(I) chain	COL1A1
410	MOL000098	quercetin	Interferon gamma	IFNG
411	MOL000098	quercetin	Arachidonate 5-lipoxygenase	ALOX5
412	MOL000098	quercetin	Phosphatidylinositol-3,4,5-trisphosphate 3-phosphatase and dual-specificity protein phosphatase PTEN	PTEN
413	MOL000098	quercetin	Interleukin-1 alpha	IL1A
414	MOL000098	quercetin	Myeloperoxidase	MPO
415	MOL000098	quercetin	DNA topoisomerase 2-alpha	TOP2A
416	MOL000098	quercetin	Neutrophil cytosol factor 1	NCF1
417	MOL000098	quercetin	ATP-binding cassette sub-family G member 2	ABCG2
418	MOL000098	quercetin	Hyaluronan synthase 2	HAS2
419	MOL000098	quercetin	Glutathione S-transferase P	GSTP1
420	MOL000098	quercetin	Nuclear factor erythroid 2-related factor 2	NFE2L2
421	MOL000098	quercetin	NAD(P)H dehydrogenase [quinone] 1	NQO1
422	MOL000098	quercetin	Poly [ADP-ribose] polymerase 1	PARP1
423	MOL000098	quercetin	Aryl hydrocarbon receptor	AHR
424	MOL000098	quercetin	26S proteasome non-ATPase regulatory subunit 3	PSMD3
425	MOL000098	quercetin	Solute carrier family 2, facilitated glucose transporter member 4	SLC2A4
426	MOL000098	quercetin	Collagen alpha-1(III) chain	COL3A1
427	MOL000098	quercetin	DNA gyrase subunit B
428	MOL000098	quercetin	C-X-C motif chemokine 11	CXCL11
429	MOL000098	quercetin	C-X-C motif chemokine 2	CXCL2
430	MOL000098	quercetin	DDB1- and CUL4-associated factor 5	DCAF5
431	MOL000098	quercetin	Nuclear receptor subfamily 1 group I member 3	NR1I3
432	MOL000098	quercetin	Serine/threonine-protein kinase Chk2	CHEK2
433	MOL000098	quercetin	Insulin receptor	INSR
434	MOL000098	quercetin	Claudin-4	CLDN4
435	MOL000098	quercetin	Peroxisome proliferator-activated receptor alpha	PPARA
436	MOL000098	quercetin	Peroxisome proliferator-activated receptor delta	PPARD
437	MOL000098	quercetin	Heat shock factor protein 1	HSF1
438	MOL000098	quercetin	C-reactive protein	CRP
439	MOL000098	quercetin	C-X-C motif chemokine 10	CXCL2
440	MOL000098	quercetin	Inhibitor of nuclear factor kappa-B kinase subunit alpha	CHUK
441	MOL000098	quercetin	Osteopontin	SPP1
442	MOL000098	quercetin	Runt-related transcription factor 2	RUNX2
443	MOL000098	quercetin	Ras association domain-containing protein 1	RASSF1
444	MOL000098	quercetin	Transcription factor E2F1	E2F1
445	MOL000098	quercetin	Transcription factor E2F2	E2F2
446	MOL000098	quercetin	Prostatic acid phosphatase
447	MOL000098	quercetin	Cathepsin D	CTSD
448	MOL000098	quercetin	Insulin-like growth factor-binding protein 3	IGFBP3
449	MOL000098	quercetin	Insulin-like growth factor II	IGF2
450	MOL000098	quercetin	CD40 ligand	CD40LG
451	MOL000098	quercetin	Interferon regulatory factor 1	IRF1
452	MOL000098	quercetin	Receptor tyrosine-protein kinase erbB-3	ERBB3
453	MOL000098	quercetin	Serum paraoxonase/arylesterase 1	PON1
454	MOL000098	quercetin	Type I iodothyronine deiodinase	DIO1
455	MOL000098	quercetin	Procollagen C-endopeptidase enhancer 1	PCOLCE
456	MOL000098	quercetin	Puromycin-sensitive aminopeptidase	NPEPPS
457	MOL000098	quercetin	Hexokinase-2	HK2
458	MOL000098	quercetin	Homeobox protein Nkx-3.1	NKX3-1
459	MOL000098	quercetin	Ras GTPase-activating protein 1	RASA1
460	MOL000098	quercetin	Peroxidase C1A
461	MOL000098	quercetin	Glutathione S-transferase Mu 1	GSTM1
462	MOL000098	quercetin	Glutathione S-transferase Mu 2	GSTM2

## Sheet: Sheet2
NO	Molecule ID	Molecule Name	Target	Symbol
1	MOL000211	Mairin	Progesterone receptor	PGR
2	MOL000239	Jaranol	Nitric oxide synthase, inducible	NOS2
3	MOL000239	Jaranol	Prostaglandin G/H synthase 1	PTGS1
4	MOL000239	Jaranol	Androgen receptor	AR
5	MOL000239	Jaranol	Sodium channel protein type 5 subunit alpha	SCN5A
6	MOL000239	Jaranol	Prostaglandin G/H synthase 2	PTGS2
7	MOL000239	Jaranol	Estrogen receptor beta	ESR2
8	MOL000239	Jaranol	Dipeptidyl peptidase IV	DPP4
9	MOL000239	Jaranol	Heat shock protein HSP 90	HSP90AA1
10	MOL000239	Jaranol	Cell division protein kinase 2	CDK2
11	MOL000239	Jaranol	Serine/threonine-protein kinase Chk1	CHEK1
12	MOL000239	Jaranol	Trypsin-1	PRSS1
13	MOL000239	Jaranol	Nuclear receptor coactivator 2	NCOA2
14	MOL000239	Jaranol	Calmodulin	CALM1
15	MOL000296	hederagenin	Progesterone receptor	PGR
16	MOL000296	hederagenin	Nuclear receptor coactivator 2	NCOA2
17	MOL000296	hederagenin	Muscarinic acetylcholine receptor M3	CHRM3
18	MOL000296	hederagenin	Muscarinic acetylcholine receptor M1	CHRM1
19	MOL000296	hederagenin	Gamma-aminobutyric-acid receptor alpha-2 subunit	GABRA2
20	MOL000296	hederagenin	Gamma-aminobutyric-acid receptor alpha-3 subunit	GABRA3
21	MOL000296	hederagenin	Muscarinic acetylcholine receptor M2	CHRM2
22	MOL000296	hederagenin	Alpha-1B adrenergic receptor	ADRA1B
23	MOL000296	hederagenin	Gamma-aminobutyric acid receptor subunit alpha-1	GABRA1
24	MOL000296	hederagenin	Glutamate receptor 2	GRIA2
25	MOL000296	hederagenin	Gamma-aminobutyric-acid receptor subunit alpha-6	GABRA6
26	MOL000296	hederagenin	Gamma-aminobutyric-acid receptor alpha-5 subunit	GABRA5
27	MOL000296	hederagenin	Ig gamma-1 chain C region	IGHG1
28	MOL000296	hederagenin	Alcohol dehydrogenase 1B	ADH1B
29	MOL000296	hederagenin	Alcohol dehydrogenase 1C	ADH1C
30	MOL000296	hederagenin	Lysozyme	LYZ
31	MOL000296	hederagenin	Prostaglandin G/H synthase 1	PTGS1
32	MOL000296	hederagenin	Sodium channel protein type 5 subunit alpha	SCN5A
33	MOL000296	hederagenin	Prostaglandin G/H synthase 2	PTGS2
34	MOL000296	hederagenin	Retinoic acid receptor RXR-alpha	RXRA
35	MOL000296	hederagenin	CGMP-inhibited 3',5'-cyclic phosphodiesterase A	PDE3A
36	MOL000296	hederagenin	Sodium-dependent noradrenaline transporter	SLC6A2
37	MOL000033	(3S,8S,9S,10R,13R,14S,17R)-10,13-dimethyl-17-[(2R,5S)-5-propan-2-yloctan-2-yl]-2,3,4,7,8,9,11,12,14,15,16,17-dodecahydro-1H-cyclopenta[a]phenanthren-3-ol	Progesterone receptor	PGR
38	MOL000354	isorhamnetin	Nitric oxide synthase, inducible	NOS2
39	MOL000354	isorhamnetin	Prostaglandin G/H synthase 1	PTGS1
40	MOL000354	isorhamnetin	Estrogen receptor	ESR1
41	MOL000354	isorhamnetin	Androgen receptor	AR
42	MOL000354	isorhamnetin	Peroxisome proliferator activated receptor gamma	PPARG
43	MOL000354	isorhamnetin	Prostaglandin G/H synthase 2	PTGS2
44	MOL000354	isorhamnetin	mRNA of Protein-tyrosine phosphatase, non-receptor type 1	PTPN1
45	MOL000354	isorhamnetin	Estrogen receptor beta	ESR2
46	MOL000354	isorhamnetin	Dipeptidyl peptidase IV	DPP4
47	MOL000354	isorhamnetin	Mitogen-activated protein kinase 14	MAPK14
48	MOL000354	isorhamnetin	Glycogen synthase kinase-3 beta	GSK3B
49	MOL000354	isorhamnetin	Heat shock protein HSP 90	HSP90AA1
50	MOL000354	isorhamnetin	Cell division protein kinase 2	CDK2
51	MOL000354	isorhamnetin	Phosphatidylinositol-4,5-bisphosphate 3-kinase catalytic subunit, gamma isoform	PIK3CG
52	MOL000354	isorhamnetin	mRNA of PKA Catalytic Subunit C-alpha	PRKACA
53	MOL000354	isorhamnetin	Trypsin-1	PRSS1
54	MOL000354	isorhamnetin	Proto-oncogene serine/threonine-protein kinase Pim-1	PIM1
55	MOL000354	isorhamnetin	Cyclin-A2	CCNA2
56	MOL000354	isorhamnetin	Nuclear receptor coactivator 2	NCOA2
57	MOL000354	isorhamnetin	Calmodulin	CALM1
58	MOL000354	isorhamnetin	Glycogen phosphorylase, muscle form	PYGM
59	MOL000354	isorhamnetin	Peroxisome proliferator activated receptor delta	PPARD
60	MOL000354	isorhamnetin	Serine/threonine-protein kinase Chk1	CHEK1
61	MOL000354	isorhamnetin	Aldose reductase	AKR1B1
62	MOL000354	isorhamnetin	Nuclear receptor coactivator 1	NCOA1
63	MOL000354	isorhamnetin	Coagulation factor VII	F7
64	MOL000354	isorhamnetin	Thrombin	F2
65	MOL000354	isorhamnetin	Nitric-oxide synthase, endothelial	NOS3
66	MOL000354	isorhamnetin	Acetylcholinesterase	ACHE
67	MOL000354	isorhamnetin	Gamma-aminobutyric acid receptor subunit alpha-1	GABRA1
68	MOL000354	isorhamnetin	Amine oxidase [flavin-containing] B	MAOB
69	MOL000354	isorhamnetin	Glutamate receptor 2	GRIA2
70	MOL000354	isorhamnetin	Transcription factor p65	RELA
71	MOL000354	isorhamnetin	Xanthine dehydrogenase/oxidase	XDH
72	MOL000354	isorhamnetin	Neutrophil cytosol factor 1	NCF1
73	MOL000354	isorhamnetin	Oxidized low-density lipoprotein receptor 1	OLR1
74	MOL000371	3,9-di-O-methylnissolin	Nitric oxide synthase, inducible	NOS2
75	MOL000371	3,9-di-O-methylnissolin	Prostaglandin G/H synthase 1	PTGS1
76	MOL000371	3,9-di-O-methylnissolin	Muscarinic acetylcholine receptor M3	CHRM3
77	MOL000371	3,9-di-O-methylnissolin	Thrombin	F2
78	MOL000371	3,9-di-O-methylnissolin	Muscarinic acetylcholine receptor M1	CHRM1
79	MOL000371	3,9-di-O-methylnissolin	Estrogen receptor	ESR1
80	MOL000371	3,9-di-O-methylnissolin	Beta-1 adrenergic receptor	ADRB1
81	MOL000371	3,9-di-O-methylnissolin	Sodium channel protein type 5 subunit alpha	SCN5A
82	MOL000371	3,9-di-O-methylnissolin	Prostaglandin G/H synthase 2	PTGS2
83	MOL000371	3,9-di-O-methylnissolin	Nitric-oxide synthase, endothelial	NOS3
84	MOL000371	3,9-di-O-methylnissolin	5-hydroxytryptamine receptor 3A	HTR3A
85	MOL000371	3,9-di-O-methylnissolin	Alpha-2C adrenergic receptor	ADRA2C
86	MOL000371	3,9-di-O-methylnissolin	Retinoic acid receptor RXR-alpha	RXRA
87	MOL000371	3,9-di-O-methylnissolin	Acetylcholinesterase	ACHE
88	MOL000371	3,9-di-O-methylnissolin	CGMP-inhibited 3',5'-cyclic phosphodiesterase A	PDE3A
89	MOL000371	3,9-di-O-methylnissolin	Alpha-1B adrenergic receptor	ADRA1B
90	MOL000371	3,9-di-O-methylnissolin	Beta-2 adrenergic receptor	ADRB2
91	MOL000371	3,9-di-O-methylnissolin	Alpha-1D adrenergic receptor	ADRA1D
92	MOL000371	3,9-di-O-methylnissolin	Mu-type opioid receptor	OPRM1
93	MOL000371	3,9-di-O-methylnissolin	Gamma-aminobutyric acid receptor subunit alpha-1	GABRA1
94	MOL000371	3,9-di-O-methylnissolin	Trypsin-1	PRSS1
95	MOL000371	3,9-di-O-methylnissolin	Nuclear receptor coactivator 2	NCOA2
96	MOL000371	3,9-di-O-methylnissolin	Calmodulin	CALM1
97	MOL000378	7-O-methylisomucronulatol	Nitric oxide synthase, inducible	NOS2
98	MOL000378	7-O-methylisomucronulatol	Prostaglandin G/H synthase 1	PTGS1
99	MOL000378	7-O-methylisomucronulatol	Dopamine D1 receptor	DRD1
100	MOL000378	7-O-methylisomucronulatol	Muscarinic acetylcholine receptor M3	CHRM3
101	MOL000378	7-O-methylisomucronulatol	Thrombin	F2
102	MOL000378	7-O-methylisomucronulatol	Potassium voltage-gated channel subfamily H member 2	KCNH2
103	MOL000378	7-O-methylisomucronulatol	Muscarinic acetylcholine receptor M1	CHRM1
104	MOL000378	7-O-methylisomucronulatol	Estrogen receptor	ESR1
105	MOL000378	7-O-methylisomucronulatol	Androgen receptor	AR
106	MOL000378	7-O-methylisomucronulatol	Beta-1 adrenergic receptor	ADRB1
107	MOL000378	7-O-methylisomucronulatol	Sodium channel protein type 5 subunit alpha	SCN5A
108	MOL000378	7-O-methylisomucronulatol	Peroxisome proliferator activated receptor gamma	PPARG
109	MOL000378	7-O-methylisomucronulatol	Coagulation factor Xa	F10
110	MOL000378	7-O-methylisomucronulatol	Muscarinic acetylcholine receptor M5	CHRM5
111	MOL000378	7-O-methylisomucronulatol	Prostaglandin G/H synthase 2	PTGS2
112	MOL000378	7-O-methylisomucronulatol	Nitric-oxide synthase, endothelial	NOS3
113	MOL000378	7-O-methylisomucronulatol	Alpha-2C adrenergic receptor	ADRA2C
114	MOL000378	7-O-methylisomucronulatol	Muscarinic acetylcholine receptor M4	CHRM4
115	MOL000378	7-O-methylisomucronulatol	Retinoic acid receptor RXR-alpha	RXRA
116	MOL000378	7-O-methylisomucronulatol	Delta-type opioid receptor	OPRD1
117	MOL000378	7-O-methylisomucronulatol	CGMP-inhibited 3',5'-cyclic phosphodiesterase A	PDE3A
118	MOL000378	7-O-methylisomucronulatol	5-hydroxytryptamine 2A receptor	HTR2A
119	MOL000378	7-O-methylisomucronulatol	Alpha-1A adrenergic receptor	ADRA1A
120	MOL000378	7-O-methylisomucronulatol	Muscarinic acetylcholine receptor M2	CHRM2
121	MOL000378	7-O-methylisomucronulatol	Alpha-1B adrenergic receptor	ADRA1B
122	MOL000378	7-O-methylisomucronulatol	Sodium-dependent dopamine transporter	SLC6A3
123	MOL000378	7-O-methylisomucronulatol	Beta-2 adrenergic receptor	ADRB2
124	MOL000378	7-O-methylisomucronulatol	Alpha-1D adrenergic receptor	ADRA1D
125	MOL000378	7-O-methylisomucronulatol	Sodium-dependent serotonin transporter	SLC6A4
126	MOL000378	7-O-methylisomucronulatol	Estrogen receptor beta	ESR2
127	MOL000378	7-O-methylisomucronulatol	Gamma-aminobutyric acid receptor subunit alpha-1	GABRA1
128	MOL000378	7-O-methylisomucronulatol	Dipeptidyl peptidase IV	DPP4
129	MOL000378	7-O-methylisomucronulatol	Mitogen-activated protein kinase 14	MAPK14
130	MOL000378	7-O-methylisomucronulatol	Glycogen synthase kinase-3 beta	GSK3B
131	MOL000378	7-O-methylisomucronulatol	Heat shock protein HSP 90	HSP90AA1
132	MOL000378	7-O-methylisomucronulatol	Cell division protein kinase 2	CDK2
133	MOL000378	7-O-methylisomucronulatol	Serine/threonine-protein kinase Chk1	CHEK1
134	MOL000378	7-O-methylisomucronulatol	mRNA of PKA Catalytic Subunit C-alpha	PRKACA
135	MOL000378	7-O-methylisomucronulatol	Retinoic acid receptor RXR-beta	RXRA
136	MOL000378	7-O-methylisomucronulatol	Trypsin-1	PRSS1
137	MOL000378	7-O-methylisomucronulatol	Proto-oncogene serine/threonine-protein kinase Pim-1	PIM1
138	MOL000378	7-O-methylisomucronulatol	Cyclin-A2	CCNA2
139	MOL000378	7-O-methylisomucronulatol	Nuclear receptor coactivator 2	NCOA2
140	MOL000378	7-O-methylisomucronulatol	Calcium-activated potassium channel subunit alpha 1	KCNMA1
141	MOL000378	7-O-methylisomucronulatol	Calmodulin	CALM1
142	MOL000379	9,10-dimethoxypterocarpan-3-O-β-D-glucoside	Prostaglandin G/H synthase 2	PTGS2
143	MOL000379	9,10-dimethoxypterocarpan-3-O-β-D-glucoside	DNA topoisomerase II	TOP2A
144	MOL000379	9,10-dimethoxypterocarpan-3-O-β-D-glucoside	Nuclear receptor coactivator 2	NCOA2
145	MOL000380	(6aR,11aR)-9,10-dimethoxy-6a,11a-dihydro-6H-benzofurano[3,2-c]chromen-3-ol	Nitric oxide synthase, inducible	NOS2
146	MOL000380	(6aR,11aR)-9,10-dimethoxy-6a,11a-dihydro-6H-benzofurano[3,2-c]chromen-3-ol	Prostaglandin G/H synthase 1	PTGS1
147	MOL000380	(6aR,11aR)-9,10-dimethoxy-6a,11a-dihydro-6H-benzofurano[3,2-c]chromen-3-ol	Muscarinic acetylcholine receptor M3	CHRM3
148	MOL000380	(6aR,11aR)-9,10-dimethoxy-6a,11a-dihydro-6H-benzofurano[3,2-c]chromen-3-ol	Thrombin	F2
149	MOL000380	(6aR,11aR)-9,10-dimethoxy-6a,11a-dihydro-6H-benzofurano[3,2-c]chromen-3-ol	Muscarinic acetylcholine receptor M1	CHRM1
150	MOL000380	(6aR,11aR)-9,10-dimethoxy-6a,11a-dihydro-6H-benzofurano[3,2-c]chromen-3-ol	Estrogen receptor	ESR1
151	MOL000380	(6aR,11aR)-9,10-dimethoxy-6a,11a-dihydro-6H-benzofurano[3,2-c]chromen-3-ol	Sodium channel protein type 5 subunit alpha	SCN5A
152	MOL000380	(6aR,11aR)-9,10-dimethoxy-6a,11a-dihydro-6H-benzofurano[3,2-c]chromen-3-ol	Prostaglandin G/H synthase 2	PTGS2
153	MOL000380	(6aR,11aR)-9,10-dimethoxy-6a,11a-dihydro-6H-benzofurano[3,2-c]chromen-3-ol	5-hydroxytryptamine receptor 3A	HTR3A
154	MOL000380	(6aR,11aR)-9,10-dimethoxy-6a,11a-dihydro-6H-benzofurano[3,2-c]chromen-3-ol	Retinoic acid receptor RXR-alpha	RXRA
155	MOL000380	(6aR,11aR)-9,10-dimethoxy-6a,11a-dihydro-6H-benzofurano[3,2-c]chromen-3-ol	Acetylcholinesterase	ACHE
156	MOL000380	(6aR,11aR)-9,10-dimethoxy-6a,11a-dihydro-6H-benzofurano[3,2-c]chromen-3-ol	Alpha-1B adrenergic receptor	ADRA1B
157	MOL000380	(6aR,11aR)-9,10-dimethoxy-6a,11a-dihydro-6H-benzofurano[3,2-c]chromen-3-ol	Beta-2 adrenergic receptor	ADRB2
158	MOL000380	(6aR,11aR)-9,10-dimethoxy-6a,11a-dihydro-6H-benzofurano[3,2-c]chromen-3-ol	Alpha-1D adrenergic receptor	ADRA1D
159	MOL000380	(6aR,11aR)-9,10-dimethoxy-6a,11a-dihydro-6H-benzofurano[3,2-c]chromen-3-ol	Gamma-aminobutyric acid receptor subunit alpha-1	GABRA1
160	MOL000380	(6aR,11aR)-9,10-dimethoxy-6a,11a-dihydro-6H-benzofurano[3,2-c]chromen-3-ol	Heat shock protein HSP 90	HSP90AA1
161	MOL000380	(6aR,11aR)-9,10-dimethoxy-6a,11a-dihydro-6H-benzofurano[3,2-c]chromen-3-ol	Neuronal acetylcholine receptor protein, alpha-7 chain	CHRNA7
162	MOL000380	(6aR,11aR)-9,10-dimethoxy-6a,11a-dihydro-6H-benzofurano[3,2-c]chromen-3-ol	Trypsin-1	PRSS1
163	MOL000380	(6aR,11aR)-9,10-dimethoxy-6a,11a-dihydro-6H-benzofurano[3,2-c]chromen-3-ol	Nuclear receptor coactivator 2	NCOA2
164	MOL000380	(6aR,11aR)-9,10-dimethoxy-6a,11a-dihydro-6H-benzofurano[3,2-c]chromen-3-ol	Nuclear receptor coactivator 1	NCOA1
165	MOL000380	(6aR,11aR)-9,10-dimethoxy-6a,11a-dihydro-6H-benzofurano[3,2-c]chromen-3-ol	Calmodulin	CALM1
166	MOL000380	(6aR,11aR)-9,10-dimethoxy-6a,11a-dihydro-6H-benzofurano[3,2-c]chromen-3-ol	Muscarinic acetylcholine receptor M4	CHRM4
167	MOL000387	Bifendate	Prostaglandin G/H synthase 2	PTGS2
168	MOL000387	Bifendate	Vascular endothelial growth factor receptor 2	KDR
169	MOL000387	Bifendate	Hepatocyte growth factor receptor	MET
170	MOL000387	Bifendate	Heat shock protein HSP 90	HSP90AA1
171	MOL000387	Bifendate	Calcium-activated potassium channel subunit alpha 1	KCNMA1
172	MOL000387	Bifendate	Prostaglandin G/H synthase 1	PTGS1
173	MOL000387	Bifendate	DNA topoisomerase II	TOP2A
174	MOL000392	formononetin	Nitric oxide synthase, inducible	NOS2
175	MOL000392	formononetin	Prostaglandin G/H synthase 1	PTGS1
176	MOL000392	formononetin	Muscarinic acetylcholine receptor M1	CHRM1
177	MOL000392	formononetin	Estrogen receptor	ESR1
178	MOL000392	formononetin	Androgen receptor	AR
179	MOL000392	formononetin	Peroxisome proliferator activated receptor gamma	PPARG
180	MOL000392	formononetin	Prostaglandin G/H synthase 2	PTGS2
181	MOL000392	formononetin	Retinoic acid receptor RXR-alpha	RXRA
182	MOL000392	formononetin	CGMP-inhibited 3',5'-cyclic phosphodiesterase A	PDE3A
183	MOL000392	formononetin	Alpha-1A adrenergic receptor	ADRA1A
184	MOL000392	formononetin	Sodium-dependent dopamine transporter	SLC6A3
185	MOL000392	formononetin	Beta-2 adrenergic receptor	ADRB2
186	MOL000392	formononetin	Sodium-dependent serotonin transporter	SLC6A4
187	MOL000392	formononetin	Estrogen receptor beta	ESR2
188	MOL000392	formononetin	Dipeptidyl peptidase IV	DPP4
189	MOL000392	formononetin	Mitogen-activated protein kinase 14	MAPK14
190	MOL000392	formononetin	Glycogen synthase kinase-3 beta	GSK3B
191	MOL000392	formononetin	Heat shock protein HSP 90	HSP90AA1
192	MOL000392	formononetin	Cell division protein kinase 2	CDK2
193	MOL000392	formononetin	Amine oxidase [flavin-containing] B	MAOB
194	MOL000392	formononetin	Serine/threonine-protein kinase Chk1	CHEK1
195	MOL000392	formononetin	mRNA of PKA Catalytic Subunit C-alpha	PRKACA
196	MOL000392	formononetin	Trypsin-1	PRSS1
197	MOL000392	formononetin	Proto-oncogene serine/threonine-protein kinase Pim-1	PIM1
198	MOL000392	formononetin	Cyclin-A2	CCNA2
199	MOL000392	formononetin	Calmodulin	CALM1
200	MOL000392	formononetin	cAMP-dependent protein kinase inhibitor alpha	PKIA
201	MOL000392	formononetin	Thrombin	F2
202	MOL000392	formononetin	Nitric-oxide synthase, endothelial	NOS3
203	MOL000392	formononetin	Acetylcholinesterase	ACHE
204	MOL000392	formononetin	Beta-lactamase	LACTB
205	MOL000392	formononetin	Transcription factor AP-1	JUN
206	MOL000392	formononetin	Peroxisome proliferator-activated receptor gamma	PPARG
207	MOL000392	formononetin	Interleukin-4	IL4
208	MOL000392	formononetin	NAD-dependent deacetylase sirtuin-1	SIRT1
209	MOL000392	formononetin	ATP synthase subunit beta, mitochondrial	ATP5F1B
210	MOL000392	formononetin	NADH-ubiquinone oxidoreductase chain 6	MT-ND6
211	MOL000392	formononetin	3 beta-hydroxysteroid dehydrogenase/Delta 5-->4-isomerase type 2	HSD3B2
212	MOL000392	formononetin	3 beta-hydroxysteroid dehydrogenase/Delta 5-->4-isomerase type 1	HSD3B1
213	MOL000417	Calycosin	Nitric oxide synthase, inducible	NOS2
214	MOL000417	Calycosin	Prostaglandin G/H synthase 1	PTGS1
215	MOL000417	Calycosin	Estrogen receptor	ESR1
216	MOL000417	Calycosin	Androgen receptor	AR
217	MOL000417	Calycosin	Peroxisome proliferator activated receptor gamma	PPARG
218	MOL000417	Calycosin	Prostaglandin G/H synthase 2	PTGS2
219	MOL000417	Calycosin	Retinoic acid receptor RXR-alpha	RXRA
220	MOL000417	Calycosin	CGMP-inhibited 3',5'-cyclic phosphodiesterase A	PDE3A
221	MOL000417	Calycosin	Estrogen receptor beta	ESR2
222	MOL000417	Calycosin	Dipeptidyl peptidase IV	DPP4
223	MOL000417	Calycosin	Mitogen-activated protein kinase 14	MAPK14
224	MOL000417	Calycosin	Glycogen synthase kinase-3 beta	GSK3B
225	MOL000417	Calycosin	Heat shock protein HSP 90	HSP90AA1
226	MOL000417	Calycosin	Cell division protein kinase 2	CDK2
227	MOL000417	Calycosin	Serine/threonine-protein kinase Chk1	CHEK1
228	MOL000417	Calycosin	mRNA of PKA Catalytic Subunit C-alpha	PRKACA
229	MOL000417	Calycosin	Trypsin-1	PRSS1
230	MOL000417	Calycosin	Proto-oncogene serine/threonine-protein kinase Pim-1	PIM1
231	MOL000417	Calycosin	Cyclin-A2	CCNA2
232	MOL000417	Calycosin	Nuclear receptor coactivator 2	NCOA2
233	MOL000417	Calycosin	Calmodulin	CALM1
234	MOL000417	Calycosin	Beta-2 adrenergic receptor	ADRB2
235	MOL000422	kaempferol	Nitric oxide synthase, inducible	NOS2
236	MOL000422	kaempferol	Prostaglandin G/H synthase 1	PTGS1
237	MOL000422	kaempferol	Androgen receptor	AR
238	MOL000422	kaempferol	Peroxisome proliferator activated receptor gamma	PPARG
239	MOL000422	kaempferol	Prostaglandin G/H synthase 2	PTGS2
240	MOL000422	kaempferol	Heat shock protein HSP 90	HSP90AA1
241	MOL000422	kaempferol	Phosphatidylinositol-4,5-bisphosphate 3-kinase catalytic subunit, gamma isoform	PIK3CG
242	MOL000422	kaempferol	mRNA of PKA Catalytic Subunit C-alpha	PRKACA
243	MOL000422	kaempferol	Nuclear receptor coactivator 2	NCOA2
244	MOL000422	kaempferol	Dipeptidyl peptidase IV	DPP4
245	MOL000422	kaempferol	Trypsin-1	PRSS1
246	MOL000422	kaempferol	Progesterone receptor	PGR
247	MOL000422	kaempferol	Thrombin	F2
248	MOL000422	kaempferol	Muscarinic acetylcholine receptor M1	CHRM1
249	MOL000422	kaempferol	Nitric-oxide synthase, endothelial	NOS3
250	MOL000422	kaempferol	Gamma-aminobutyric-acid receptor alpha-2 subunit	GABRA2
251	MOL000422	kaempferol	Acetylcholinesterase	ACHE
252	MOL000422	kaempferol	Sodium-dependent noradrenaline transporter	SLC6A2
253	MOL000422	kaempferol	Muscarinic acetylcholine receptor M2	CHRM2
254	MOL000422	kaempferol	Alpha-1B adrenergic receptor	ADRA1B
255	MOL000422	kaempferol	Gamma-aminobutyric acid receptor subunit alpha-1	GABRA1
256	MOL000422	kaempferol	DNA topoisomerase II	TOP2A
257	MOL000422	kaempferol	Coagulation factor VII	F7
258	MOL000422	kaempferol	Calmodulin	CALM1
259	MOL000422	kaempferol	Transcription factor p65	RELA
260	MOL000422	kaempferol	Inhibitor of nuclear factor kappa-B kinase subunit beta	IKBKB
261	MOL000422	kaempferol	RAC-alpha serine/threonine-protein kinase	AKT1
262	MOL000422	kaempferol	Apoptosis regulator Bcl-2	BCL2
263	MOL000422	kaempferol	Apoptosis regulator BAX	BAX
264	MOL000422	kaempferol	Tumor necrosis factor	TNF
265	MOL000422	kaempferol	Transcription factor AP-1	JUN
266	MOL000422	kaempferol	Activator of 90 kDa heat shock protein ATPase homolog 1	AHSA1
267	MOL000422	kaempferol	Caspase-3	CASP3
268	MOL000422	kaempferol	Mitogen-activated protein kinase 8	MAPK8
269	MOL000422	kaempferol	Xanthine dehydrogenase/oxidase	XDH
270	MOL000422	kaempferol	Interstitial collagenase	MMP1
271	MOL000422	kaempferol	Signal transducer and activator of transcription 1-alpha/beta	STAT1
272	MOL000422	kaempferol	Cell division control protein 2 homolog	CDK1
273	MOL000422	kaempferol	Peroxisome proliferator-activated receptor gamma	PPARG
274	MOL000422	kaempferol	Heme oxygenase 1	HMOX1
275	MOL000422	kaempferol	Cytochrome P450 3A4	CYP3A4
276	MOL000422	kaempferol	Cytochrome P450 1A2	CYP1A2
277	MOL000422	kaempferol	Cytochrome P450 1A1	CYP1A1
278	MOL000422	kaempferol	Intercellular adhesion molecule 1	ICAM1
279	MOL000422	kaempferol	E-selectin	SELE
280	MOL000422	kaempferol	Vascular cell adhesion protein 1	AOC3
281	MOL000422	kaempferol	Nuclear receptor subfamily 1 group I member 2	NR1I2
282	MOL000422	kaempferol	Cytochrome P450 1B1	CYP1B1
283	MOL000422	kaempferol	Arachidonate 5-lipoxygenase	ALOX5
284	MOL000422	kaempferol	Hyaluronan synthase 2	HAS2
285	MOL000422	kaempferol	Glutathione S-transferase P	GSTP1
286	MOL000422	kaempferol	Aryl hydrocarbon receptor	AHR
287	MOL000422	kaempferol	26S proteasome non-ATPase regulatory subunit 3	PSMD3
288	MOL000422	kaempferol	Solute carrier family 2, facilitated glucose transporter member 4	SLC2A4
289	MOL000422	kaempferol	Nuclear receptor subfamily 1 group I member 3	NR1I3
290	MOL000422	kaempferol	Insulin receptor	INSR
291	MOL000422	kaempferol	Type I iodothyronine deiodinase	DIO1
292	MOL000422	kaempferol	Serine/threonine-protein phosphatase 2B catalytic subunit alpha isoform	PPP3CA
293	MOL000422	kaempferol	Glutathione S-transferase Mu 1	GSTM1
294	MOL000422	kaempferol	Glutathione S-transferase Mu 2	GSTM2
295	MOL000422	kaempferol	Aldo-keto reductase family 1 member C3	AKR1C3
296	MOL000422	kaempferol	Antileukoproteinase	SLPI
297	MOL000433	FA	Cell division protein kinase 2	CDK2
298	MOL000433	FA	Thrombin	F2
299	MOL000433	FA	Glycogen synthase kinase-3 beta	GSK3B
300	MOL000439	isomucronulatol-7,2'-di-O-glucosiole	DNA topoisomerase II	TOP2A
301	MOL000442	1,7-Dihydroxy-3,9-dimethoxy pterocarpene	Prostaglandin G/H synthase 2	PTGS2
302	MOL000442	1,7-Dihydroxy-3,9-dimethoxy pterocarpene	Retinoic acid receptor RXR-alpha	RXRA
303	MOL000442	1,7-Dihydroxy-3,9-dimethoxy pterocarpene	Heat shock protein HSP 90	HSP90AA1
304	MOL000442	1,7-Dihydroxy-3,9-dimethoxy pterocarpene	Trypsin-1	PRSS1
305	MOL000098	quercetin	Prostaglandin G/H synthase 1	PTGS1
306	MOL000098	quercetin	Androgen receptor	AR
307	MOL000098	quercetin	Peroxisome proliferator activated receptor gamma	PPARG
308	MOL000098	quercetin	Prostaglandin G/H synthase 2	PTGS2
309	MOL000098	quercetin	Heat shock protein HSP 90	HSP90AA1
310	MOL000098	quercetin	Phosphatidylinositol-4,5-bisphosphate 3-kinase catalytic subunit, gamma isoform	PIK3CG
311	MOL000098	quercetin	Nuclear receptor coactivator 2	NCOA2
312	MOL000098	quercetin	Dipeptidyl peptidase IV	DPP4
313	MOL000098	quercetin	Aldose reductase	AKR1B1
314	MOL000098	quercetin	Trypsin-1	PRSS1
315	MOL000098	quercetin	DNA topoisomerase II	TOP2A
316	MOL000098	quercetin	Thrombin	F2
317	MOL000098	quercetin	Potassium voltage-gated channel subfamily H member 2	KCNH2
318	MOL000098	quercetin	Sodium channel protein type 5 subunit alpha	SCN5A
319	MOL000098	quercetin	Coagulation factor Xa	F10
320	MOL000098	quercetin	Beta-2 adrenergic receptor	ADRB2
321	MOL000098	quercetin	Stromelysin-1	MMP3
322	MOL000098	quercetin	mRNA of PKA Catalytic Subunit C-alpha	PRKACA
323	MOL000098	quercetin	Coagulation factor VII	F7
324	MOL000098	quercetin	Nitric-oxide synthase, endothelial	NOS3
325	MOL000098	quercetin	Retinoic acid receptor RXR-alpha	RXRA
326	MOL000098	quercetin	Acetylcholinesterase	ACHE
327	MOL000098	quercetin	Gamma-aminobutyric acid receptor subunit alpha-1	GABRA1
328	MOL000098	quercetin	Amine oxidase [flavin-containing] B	MAOB
329	MOL000098	quercetin	Transcription factor p65	RELA
330	MOL000098	quercetin	Epidermal growth factor receptor	EGFR
331	MOL000098	quercetin	RAC-alpha serine/threonine-protein kinase	AKT1
332	MOL000098	quercetin	Vascular endothelial growth factor A	VEGFA
333	MOL000098	quercetin	G1/S-specific cyclin-D1	CCND1
334	MOL000098	quercetin	Apoptosis regulator Bcl-2	BCL2
335	MOL000098	quercetin	Bcl-2-like protein 1	BCL2L1
336	MOL000098	quercetin	Proto-oncogene c-Fos	FOS
337	MOL000098	quercetin	Cyclin-dependent kinase inhibitor 1	CDKN1A
338	MOL000098	quercetin	Eukaryotic translation initiation factor 6	EIF6
339	MOL000098	quercetin	Apoptosis regulator BAX	BAX
340	MOL000098	quercetin	Caspase-9	CASP9
341	MOL000098	quercetin	Urokinase-type plasminogen activator	PLAU
342	MOL000098	quercetin	72 kDa type IV collagenase	MMP2
343	MOL000098	quercetin	Matrix metalloproteinase-9	MMP9
344	MOL000098	quercetin	Mitogen-activated protein kinase 1	MAPK1
345	MOL000098	quercetin	Interleukin-10	IL10
346	MOL000098	quercetin	Pro-epidermal growth factor	EGF
347	MOL000098	quercetin	Retinoblastoma-associated protein	RB1
348	MOL000098	quercetin	Tumor necrosis factor	TNF
349	MOL000098	quercetin	Transcription factor AP-1	JUN
350	MOL000098	quercetin	Interleukin-6	IL6
351	MOL000098	quercetin	Cyclin-dependent kinase inhibitor 2A, isoforms 1/2/3	CDKN2A
352	MOL000098	quercetin	Activator of 90 kDa heat shock protein ATPase homolog 1	AHSA1
353	MOL000098	quercetin	Caspase-3	CASP3
354	MOL000098	quercetin	Cellular tumor antigen p53	TP53
355	MOL000098	quercetin	ETS domain-containing protein Elk-1	ELK1
356	MOL000098	quercetin	NF-kappa-B inhibitor alpha	NFKB1A
357	MOL000098	quercetin	NADPH--cytochrome P450 reductase	POR
358	MOL000098	quercetin	Ornithine decarboxylase	ODC1
359	MOL000098	quercetin	Xanthine dehydrogenase/oxidase	XDH
360	MOL000098	quercetin	Caspase-8	CASP8
361	MOL000098	quercetin	DNA topoisomerase 1	TOP1
362	MOL000098	quercetin	RAF proto-oncogene serine/threonine-protein kinase	RAF1
363	MOL000098	quercetin	Superoxide dismutase [Cu-Zn]	SOD1
364	MOL000098	quercetin	Protein kinase C alpha type	PRKCA
365	MOL000098	quercetin	Interstitial collagenase	MMP1
366	MOL000098	quercetin	Hypoxia-inducible factor 1-alpha	HIF1A
367	MOL000098	quercetin	Signal transducer and activator of transcription 1-alpha/beta	STAT1
368	MOL000098	quercetin	Protein CBFA2T1	RUNX1T1
369	MOL000098	quercetin	Probable E3 ubiquitin-protein ligase HERC5	HERC5
370	MOL000098	quercetin	Cell division control protein 2 homolog	CDK1
371	MOL000098	quercetin	78 kDa glucose-regulated protein	HSPA5
372	MOL000098	quercetin	Receptor tyrosine-protein kinase erbB-2	ERBB2
373	MOL000098	quercetin	Peroxisome proliferator-activated receptor gamma	PPARG
374	MOL000098	quercetin	Acetyl-CoA carboxylase 1	ACACA
375	MOL000098	quercetin	Heme oxygenase 1	HMOX1
376	MOL000098	quercetin	Cytochrome P450 3A4	CYP3A4
377	MOL000098	quercetin	Cytochrome P450 1A2	CYP1A2
378	MOL000098	quercetin	Caveolin-1	CASP1
379	MOL000098	quercetin	Myc proto-oncogene protein	MYC
380	MOL000098	quercetin	Gap junction alpha-1 protein	GJA1
381	MOL000098	quercetin	Cytochrome P450 1A1	CYP1A1
382	MOL000098	quercetin	Intercellular adhesion molecule 1	ICAM1
383	MOL000098	quercetin	Interleukin-1 beta	IL1B
384	MOL000098	quercetin	C-C motif chemokine 2	CCL2
385	MOL000098	quercetin	E-selectin	SELE
386	MOL000098	quercetin	Vascular cell adhesion protein 1	AOC3
387	MOL000098	quercetin	Prostaglandin E2 receptor EP3 subtype	PTGER3
388	MOL000098	quercetin	Interleukin-8	IL8
389	MOL000098	quercetin	Protein kinase C beta type	PRKCB
390	MOL000098	quercetin	Baculoviral IAP repeat-containing protein 5	BIRC5
391	MOL000098	quercetin	Dual oxidase 2	DUOX2
392	MOL000098	quercetin	Nitric oxide synthase, endothelial	NOS3
393	MOL000098	quercetin	Heat shock protein beta-1	HSPB1
394	MOL000098	quercetin	Transforming growth factor beta-1	TGFB1
395	MOL000098	quercetin	Estrogen sulfotransferase	SULT1E1
396	MOL000098	quercetin	Maltase-glucoamylase, intestinal	MGAM
397	MOL000098	quercetin	Interleukin-2	IL2
398	MOL000098	quercetin	Nuclear receptor subfamily 1 group I member 2	NR1I2
399	MOL000098	quercetin	Cytochrome P450 1B1	CYP1B1
400	MOL000098	quercetin	G2/mitotic-specific cyclin-B1	CCNB1
401	MOL000098	quercetin	Tissue-type plasminogen activator	PLAT
402	MOL000098	quercetin	Thrombomodulin	THBD
403	MOL000098	quercetin	Plasminogen activator inhibitor 1	SERPINE1
404	MOL000098	quercetin	Collagen alpha-1(I) chain	COL1A1
405	MOL000098	quercetin	Interferon gamma	IFNG
406	MOL000098	quercetin	Arachidonate 5-lipoxygenase	ALOX5
407	MOL000098	quercetin	Phosphatidylinositol-3,4,5-trisphosphate 3-phosphatase and dual-specificity protein phosphatase PTEN	PTEN
408	MOL000098	quercetin	Interleukin-1 alpha	IL1A
409	MOL000098	quercetin	Myeloperoxidase	MPO
410	MOL000098	quercetin	DNA topoisomerase 2-alpha	TOP2A
411	MOL000098	quercetin	Neutrophil cytosol factor 1	NCF1
412	MOL000098	quercetin	ATP-binding cassette sub-family G member 2	ABCG2
413	MOL000098	quercetin	Hyaluronan synthase 2	HAS2
414	MOL000098	quercetin	Glutathione S-transferase P	GSTP1
415	MOL000098	quercetin	Nuclear factor erythroid 2-related factor 2	NFE2L2
416	MOL000098	quercetin	NAD(P)H dehydrogenase [quinone] 1	NQO1
417	MOL000098	quercetin	Poly [ADP-ribose] polymerase 1	PARP1
418	MOL000098	quercetin	Aryl hydrocarbon receptor	AHR
419	MOL000098	quercetin	26S proteasome non-ATPase regulatory subunit 3	PSMD3
420	MOL000098	quercetin	Solute carrier family 2, facilitated glucose transporter member 4	SLC2A4
421	MOL000098	quercetin	Collagen alpha-1(III) chain	COL3A1
422	MOL000098	quercetin	C-X-C motif chemokine 11	CXCL11
423	MOL000098	quercetin	C-X-C motif chemokine 2	CXCL2
424	MOL000098	quercetin	DDB1- and CUL4-associated factor 5	DCAF5
425	MOL000098	quercetin	Nuclear receptor subfamily 1 group I member 3	NR1I3
426	MOL000098	quercetin	Serine/threonine-protein kinase Chk2	CHEK2
427	MOL000098	quercetin	Insulin receptor	INSR
428	MOL000098	quercetin	Claudin-4	CLDN4
429	MOL000098	quercetin	Peroxisome proliferator-activated receptor alpha	PPARA
430	MOL000098	quercetin	Peroxisome proliferator-activated receptor delta	PPARD
431	MOL000098	quercetin	Heat shock factor protein 1	HSF1
432	MOL000098	quercetin	C-reactive protein	CRP
433	MOL000098	quercetin	C-X-C motif chemokine 10	CXCL2
434	MOL000098	quercetin	Inhibitor of nuclear factor kappa-B kinase subunit alpha	CHUK
435	MOL000098	quercetin	Osteopontin	SPP1
436	MOL000098	quercetin	Runt-related transcription factor 2	RUNX2
437	MOL000098	quercetin	Ras association domain-containing protein 1	RASSF1
438	MOL000098	quercetin	Transcription factor E2F1	E2F1
439	MOL000098	quercetin	Transcription factor E2F2	E2F2
440	MOL000098	quercetin	Cathepsin D	CTSD
441	MOL000098	quercetin	Insulin-like growth factor-binding protein 3	IGFBP3
442	MOL000098	quercetin	Insulin-like growth factor II	IGF2
443	MOL000098	quercetin	CD40 ligand	CD40LG
444	MOL000098	quercetin	Interferon regulatory factor 1	IRF1
445	MOL000098	quercetin	Receptor tyrosine-protein kinase erbB-3	ERBB3
446	MOL000098	quercetin	Serum paraoxonase/arylesterase 1	PON1
447	MOL000098	quercetin	Type I iodothyronine deiodinase	DIO1
448	MOL000098	quercetin	Procollagen C-endopeptidase enhancer 1	PCOLCE
449	MOL000098	quercetin	Puromycin-sensitive aminopeptidase	NPEPPS
450	MOL000098	quercetin	Hexokinase-2	HK2
451	MOL000098	quercetin	Homeobox protein Nkx-3.1	NKX3-1
452	MOL000098	quercetin	Ras GTPase-activating protein 1	RASA1
453	MOL000098	quercetin	Glutathione S-transferase Mu 1	GSTM1
454	MOL000098	quercetin	Glutathione S-transferase Mu 2	GSTM2
