# Supplementary material for: The combination therapy of isomucronulatol 7-O-beta-glucoside (IMG) and CEP-9722 targeting ferroptosis-related biomarkers in non-small cell lung cancer (NSCLC)
Source: BMC Pulm Med. 2023 May 11;23:162. doi: 10.1186/s12890-023-02445-0 (PMC10173508; doi:10.1186/s12890-023-02445-0)
Supplement: Supplementary file 13 — Additional file 13: Table S5. Molecular docking parameters and results of active ingredients in HMM binging with risk score genes. [file 12890_2023_2445_MOESM13_ESM.xlsx]

## Sheet: Sheet1
Molecule ID	Molecule name	Vina scores	Targeting genes	PDB ID
MOL000033	(3S,8S,9S,10R,13R,14S,17R)-10,13-dimethyl-17-[(2R,5S)-5-propan-2-yloctan-2-yl]-2,3,4,7,8,9,11,12,14,15,16,17-dodecahydro-1H-cyclopenta[a]phenanthren-3-ol	-6.8	SPP1	3cxd
MOL000098	quercetin	-7	SPP1	3cxd
MOL000211	Mairin	-7.4	SPP1	3cxd
MOL000239	Jaranol	-7.1	SPP1	3cxd
MOL000296	hederagenin	-7.2	SPP1	3cxd
MOL000354	isorhamnetin	-7.6	SPP1	3cxd
MOL000371	3,9-di-O-methylnissolin	-6.6	SPP1	3cxd
MOL000374	5'-hydroxyiso-muronulatol-2',5'-di-O-glucoside	-7.9	SPP1	3cxd
MOL000378	7-O-methylisomucronulatol	-6.4	SPP1	3cxd
MOL000379	9,10-dimethoxypterocarpan-3-O-β-D-glucoside	-7.4	SPP1	3cxd
MOL000380	(6aR,11aR)-9,10-dimethoxy-6a,11a-dihydro-6H-benzofurano[3,2-c]chromen-3-ol	-6.6	SPP1	3cxd
MOL000387	Bifendate	-6.2	SPP1	3cxd
MOL000392	formononetin	-7.1	SPP1	3cxd
MOL000398	isoflavanone	-6.8	SPP1	3cxd
MOL000417	Calycosin	-7.3	SPP1	3cxd
MOL000422	kaempferol	-7.4	SPP1	3cxd
MOL000433	FA	-7.5	SPP1	3cxd
MOL000438	(3R)-3-(2-hydroxy-3,4-dimethoxyphenyl)chroman-7-ol	-6.9	SPP1	3cxd
MOL000439	Isomucronulatol 7-O-beta-glucoside	-8.2	SPP1	3cxd
MOL000442	1,7-Dihydroxy-3,9-dimethoxy pterocarpene	-7.2	SPP1	3cxd
MOL000033	(3S,8S,9S,10R,13R,14S,17R)-10,13-dimethyl-17-[(2R,5S)-5-propan-2-yloctan-2-yl]-2,3,4,7,8,9,11,12,14,15,16,17-dodecahydro-1H-cyclopenta[a]phenanthren-3-ol	-6.9	ADRB1	7bu7
MOL000098	quercetin	-7.4	ADRB1	7bu7
MOL000211	Mairin	-8	ADRB1	7bu7
MOL000239	Jaranol	-7.3	ADRB1	7bu7
MOL000296	hederagenin	-6.9	ADRB1	7bu7
MOL000354	isorhamnetin	-7.8	ADRB1	7bu7
MOL000371	3,9-di-O-methylnissolin	-8	ADRB1	7bu7
MOL000374	5'-hydroxyiso-muronulatol-2',5'-di-O-glucoside	-9.7	ADRB1	7bu7
MOL000378	7-O-methylisomucronulatol	-6.8	ADRB1	7bu7
MOL000379	9,10-dimethoxypterocarpan-3-O-β-D-glucoside	-7.6	ADRB1	7bu7
MOL000380	(6aR,11aR)-9,10-dimethoxy-6a,11a-dihydro-6H-benzofurano[3,2-c]chromen-3-ol	-6.3	ADRB1	7bu7
MOL000387	Bifendate	-6.4	ADRB1	7bu7
MOL000392	formononetin	-7.3	ADRB1	7bu7
MOL000398	isoflavanone	-7.9	ADRB1	7bu7
MOL000417	Calycosin	-7.7	ADRB1	7bu7
MOL000422	kaempferol	-8.3	ADRB1	7bu7
MOL000433	FA	-8.4	ADRB1	7bu7
MOL000438	(3R)-3-(2-hydroxy-3,4-dimethoxyphenyl)chroman-7-ol	-7.5	ADRB1	7bu7
MOL000439	Isomucronulatol 7-O-beta-glucoside	-8.7	ADRB1	7bu7
MOL000442	1,7-Dihydroxy-3,9-dimethoxy pterocarpene	-7.8	ADRB1	7bu7
MOL000033	(3S,8S,9S,10R,13R,14S,17R)-10,13-dimethyl-17-[(2R,5S)-5-propan-2-yloctan-2-yl]-2,3,4,7,8,9,11,12,14,15,16,17-dodecahydro-1H-cyclopenta[a]phenanthren-3-ol	-6.4	ADH1C	1ht0
MOL000098	quercetin	-7.1	ADH1C	1ht0
MOL000211	Mairin	-7.5	ADH1C	1ht0
MOL000239	Jaranol	-6.1	ADH1C	1ht0
MOL000296	hederagenin	-8.5	ADH1C	1ht0
MOL000354	isorhamnetin	-8	ADH1C	1ht0
MOL000371	3,9-di-O-methylnissolin	-7.2	ADH1C	1ht0
MOL000374	5'-hydroxyiso-muronulatol-2',5'-di-O-glucoside	-8.7	ADH1C	1ht0
MOL000378	7-O-methylisomucronulatol	-7	ADH1C	1ht0
MOL000379	9,10-dimethoxypterocarpan-3-O-β-D-glucoside	-8.9	ADH1C	1ht0
MOL000380	(6aR,11aR)-9,10-dimethoxy-6a,11a-dihydro-6H-benzofurano[3,2-c]chromen-3-ol	-7.5	ADH1C	1ht0
MOL000387	Bifendate	-6	ADH1C	1ht0
MOL000392	formononetin	-7.1	ADH1C	1ht0
MOL000398	isoflavanone	-7.3	ADH1C	1ht0
MOL000417	Calycosin	-7.5	ADH1C	1ht0
MOL000422	kaempferol	-7.3	ADH1C	1ht0
MOL000433	FA	-8.1	ADH1C	1ht0
MOL000438	(3R)-3-(2-hydroxy-3,4-dimethoxyphenyl)chroman-7-ol	-7	ADH1C	1ht0
MOL000439	Isomucronulatol 7-O-beta-glucoside	-9.3	ADH1C	1ht0
MOL000442	1,7-Dihydroxy-3,9-dimethoxy pterocarpene	-7.9	ADH1C	1ht0
